# Supplementary material for: 2-[2-(2-Carb­oxy­phen­yl)hydrazinyl­idene]-3-oxo-N-phenyl­butyramide
Source: Acta Crystallogr Sect E Struct Rep Online. 2011 Nov 23;67(Pt 12):o3408. doi: 10.1107/S1600536811048173 (PMC3239046; doi:10.1107/S1600536811048173)
Supplement: Supplementary file 2 [file e-67-o3408-Isup2.hkl]

# 
# h,k,l, Fc-squared, Fo-squared, sigma(Fo-squared) and status flag 
# 
data_I
_shelx_title ' 111011f in P2(1)/n' 
_shelx_refln_list_code          4 
_shelx_F_calc_maximum      200.80 
_exptl_crystal_F_000       680.00 
_reflns_d_resolution_high  0.8403 
 
loop_ 
 _symmetry_equiv_pos_as_xyz 
 'x, y, z' 
 '-x+1/2, y+1/2, -z+1/2' 
 '-x, -y, -z' 
 'x-1/2, -y-1/2, z-1/2' 
 
_cell_length_a    15.5731 
_cell_length_b     5.3292 
_cell_length_c    18.7731 
_cell_angle_alpha  90.000 
_cell_angle_beta   99.246 
_cell_angle_gamma  90.000 
 
_shelx_F_squared_multiplier     1.000 
 
loop_ 
 _refln_index_h 
 _refln_index_k 
 _refln_index_l 
 _refln_F_squared_calc 
 _refln_F_squared_meas 
 _refln_F_squared_sigma 
 _refln_observed_status 
   2   0   0     1447.04     1392.16     39.97 o 
   4   0   0      129.64      126.42      6.14 o 
   6   0   0      522.83      523.93     18.74 o 
   8   0   0     2142.21     2435.55     73.56 o 
  10   0   0       80.30      135.04     12.12 o 
  12   0   0        1.23        5.86      8.72 o 
  14   0   0        0.02      -10.72      8.03 o 
  16   0   0      440.93      386.40     29.92 o 
  18   0   0        1.05      -17.91     14.18 o 
   1   1   0       25.52       16.68      2.90 o 
   2   1   0      864.44      858.78     22.29 o 
   3   1   0     1725.96     1820.26     44.48 o 
   4   1   0      346.52      299.22     10.01 o 
   5   1   0      390.07      424.76     13.36 o 
   6   1   0     2313.05     2428.05     59.60 o 
   7   1   0      483.37      580.53     17.88 o 
   8   1   0      751.65      825.49     24.09 o 
   9   1   0      260.57      258.22     14.53 o 
  10   1   0       97.37      119.57      9.53 o 
  11   1   0        3.51       -0.58      4.54 o 
  12   1   0      214.50      201.27     11.51 o 
  13   1   0      609.18      560.95     20.82 o 
  14   1   0        5.75        8.27      6.44 o 
  15   1   0      211.20      222.22     22.55 o 
  16   1   0       75.83       59.91     10.59 o 
  17   1   0        7.11        9.73      9.49 o 
  18   1   0       21.05       31.87     12.28 o 
   0   2   0      318.47      301.84     20.17 o 
   1   2   0      640.83      657.85     24.89 o 
   2   2   0      789.89      803.17     23.24 o 
   3   2   0     1032.73     1079.74     29.72 o 
   4   2   0      499.19      517.13     16.95 o 
   5   2   0     1209.52     1268.67     34.72 o 
   6   2   0      594.44      597.37     19.54 o 
   7   2   0       93.59      119.69     10.76 o 
   8   2   0        7.85        9.80      4.75 o 
   9   2   0      298.31      255.78     12.04 o 
  10   2   0        9.81        9.24      5.44 o 
  11   2   0      116.25      116.46     11.36 o 
  12   2   0       10.12       12.49      7.19 o 
  13   2   0      292.56      274.95     16.38 o 
  14   2   0       34.53       21.73      8.62 o 
  15   2   0        2.28       11.72      7.78 o 
  16   2   0        3.59        0.37      8.17 o 
  17   2   0       12.11        2.62      8.85 o 
   1   3   0      450.35      445.87     21.36 o 
   2   3   0        6.57       -0.92      4.62 o 
   3   3   0     1431.80     1573.09     43.36 o 
   4   3   0      707.04      726.74     23.91 o 
   5   3   0       49.24       42.24      7.35 o 
   6   3   0      298.29      286.84     13.52 o 
   7   3   0       34.21       38.21      7.66 o 
   8   3   0       17.62       28.26      7.26 o 
   9   3   0        1.96       -6.17      5.64 o 
  10   3   0      442.62      412.67     26.07 o 
  11   3   0      687.49      657.02     62.94 o 
  12   3   0       74.11       61.54     16.98 o 
  13   3   0       61.28       89.04     15.00 o 
  14   3   0        1.54       -9.21      7.81 o 
  15   3   0       18.07       23.13     10.14 o 
  16   3   0        8.06        0.09      9.41 o 
   0   4   0       58.26       69.32     19.08 o 
   1   4   0       52.21       39.04     11.79 o 
   2   4   0       14.73        4.72      6.34 o 
   3   4   0        4.03       -8.14      5.43 o 
   4   4   0        0.00       -9.19     10.06 o 
   5   4   0      170.66      182.06     44.70 o 
   6   4   0      204.58      208.85     21.07 o 
   7   4   0        2.26       -3.41      6.88 o 
   8   4   0        0.69       -6.36      6.81 o 
   9   4   0       65.34       56.49     12.02 o 
  10   4   0      230.35      274.68     33.78 o 
  11   4   0      124.09      144.87     25.17 o 
  12   4   0      237.82      289.86     46.75 o 
  13   4   0        3.71       -3.67      9.04 o 
  14   4   0       32.22       27.81     11.88 o 
   1   5   0       33.37       23.28     13.19 o 
   2   5   0       61.83       70.34     16.97 o 
   3   5   0        0.15       -3.35      8.64 o 
   4   5   0       66.40       53.93     13.59 o 
   5   5   0        0.05        0.38      8.50 o 
   6   5   0        5.12        0.75      8.66 o 
   7   5   0        2.51       -4.35      8.56 o 
   8   5   0      107.82      128.88     24.99 o 
   9   5   0       47.67       27.35     11.89 o 
  10   5   0        6.15      -10.11      9.71 o 
  11   5   0        0.22        1.65     11.62 o 
   0   6   0       23.05        0.72     22.93 o 
   1   6   0       57.91       42.64     17.88 o 
   2   6   0       26.58       19.65     12.65 o 
   3   6   0       87.96      106.02     17.74 o 
   4   6   0       84.30       89.08     18.33 o 
   5   6   0       19.91        5.66     12.97 o 
 -17   0   1       21.17       23.70     15.02 o 
 -15   0   1       21.05       21.13     13.13 o 
 -13   0   1        2.23        0.00      9.20 o 
 -11   0   1       18.18       18.27      8.72 o 
  -9   0   1      113.74      123.70     14.46 o 
  -7   0   1     2089.38     2085.80     63.06 o 
  -5   0   1      796.18      764.32     24.89 o 
  -3   0   1    14900.32    14559.69    582.47 o 
   3   0   1     3899.23     3733.97     86.29 o 
   5   0   1      713.08      742.13     19.95 o 
   7   0   1     4556.55     4994.33    143.14 o 
   9   0   1      332.66      335.26     17.79 o 
  11   0   1      172.26      180.45     11.78 o 
  13   0   1      332.94      292.57     22.73 o 
  15   0   1      149.14      178.41     24.26 o 
  17   0   1       14.22        4.54     13.01 o 
 -18   1   1        0.70       -6.12      9.65 o 
 -17   1   1        1.59       -6.58      8.60 o 
 -16   1   1       27.65       19.98     10.40 o 
 -15   1   1        3.65       -5.36      6.47 o 
 -14   1   1        0.03       -8.52      5.68 o 
 -13   1   1       26.46       32.83      7.70 o 
 -12   1   1       34.95       31.02      7.04 o 
 -11   1   1       20.73       15.91      5.29 o 
 -10   1   1       26.61       20.23      5.17 o 
  -9   1   1        0.59       -3.53      4.22 o 
  -8   1   1       32.14       53.83      6.18 o 
  -7   1   1       17.58       12.64      3.70 o 
  -6   1   1      580.70      551.27     16.70 o 
  -5   1   1        0.86        0.80      2.35 o 
  -4   1   1      417.98      461.84     13.76 o 
  -3   1   1      130.15      121.58      5.35 o 
  -2   1   1      179.45      168.16      6.23 o 
  -1   1   1     1484.30     1409.87     29.77 o 
   0   1   1     5028.45     4963.39    116.39 o 
   1   1   1      206.61      186.63      7.16 o 
   2   1   1      519.17      480.52     12.09 o 
   3   1   1     1414.56     1354.05     29.68 o 
   4   1   1      798.73      795.66     21.65 o 
   5   1   1       16.91       20.60      3.38 o 
   6   1   1      127.95      115.65      4.97 o 
   7   1   1      949.00      891.51     25.19 o 
   8   1   1      295.85      307.16     18.15 o 
   9   1   1        0.24       -1.74      3.44 o 
  10   1   1       75.83      115.14      9.47 o 
  11   1   1       93.39      108.06     11.72 o 
  12   1   1       34.87       33.16      7.29 o 
  13   1   1        9.73        8.76      6.30 o 
  14   1   1        3.60        0.48      6.30 o 
  15   1   1        0.12        1.07      6.89 o 
  16   1   1        0.64      -10.23      6.82 o 
  17   1   1        8.20       -1.97      7.92 o 
 -17   2   1        3.77       -7.63      8.34 o 
 -16   2   1       27.06       29.97     10.49 o 
 -15   2   1      169.84      184.25     16.06 o 
 -14   2   1       66.91       58.24     10.30 o 
 -13   2   1        0.98       -5.99      5.85 o 
 -12   2   1       82.89       81.34     10.49 o 
 -11   2   1      195.60      200.81     13.75 o 
 -10   2   1       76.60       76.55      9.12 o 
  -9   2   1       28.11       19.79      5.88 o 
  -8   2   1       14.01       19.29      5.55 o 
  -7   2   1      285.42      292.33     12.20 o 
  -6   2   1       14.60       25.68      5.24 o 
  -5   2   1      346.85      347.21     22.30 o 
  -4   2   1     1326.46     1382.15     39.88 o 
  -3   2   1      160.99      148.34      8.51 o 
  -2   2   1     3045.64     3187.78     93.86 o 
  -1   2   1     1687.47     1721.95     43.80 o 
   0   2   1       74.94       82.36      9.04 o 
   1   2   1      952.23      978.19     34.17 o 
   2   2   1      427.55      400.81     14.00 o 
   3   2   1      143.90      145.30      7.59 o 
   4   2   1      338.97      355.41     10.47 o 
   5   2   1       14.88       15.14      2.85 o 
   6   2   1       27.61       38.81      5.90 o 
   7   2   1        0.82       -5.39      3.83 o 
   8   2   1        0.14       -4.41      4.03 o 
   9   2   1        3.97        1.47      4.35 o 
  10   2   1       83.26       93.35     13.29 o 
  11   2   1      636.64      615.84     34.05 o 
  12   2   1      287.01      288.68     24.25 o 
  13   2   1      409.93      375.18     17.33 o 
  14   2   1       89.42       86.46     11.91 o 
  15   2   1      204.91      268.93     19.23 o 
  16   2   1        0.90      -10.25      8.61 o 
  17   2   1        2.34       -5.03      8.57 o 
 -16   3   1        5.43       -1.16      9.23 o 
 -15   3   1        3.74       -3.76      9.35 o 
 -14   3   1       55.29       47.30     10.65 o 
 -13   3   1      241.89      287.20     18.45 o 
 -12   3   1       85.44      101.33     12.75 o 
 -11   3   1       44.78       58.19     10.01 o 
 -10   3   1       81.01      115.54     12.14 o 
  -9   3   1       21.17       19.01      7.26 o 
  -8   3   1       91.48      100.45     10.76 o 
  -7   3   1       48.02       54.72     12.27 o 
  -6   3   1      622.61      642.26     37.51 o 
  -5   3   1      398.88      353.88     14.86 o 
  -4   3   1      243.77      220.62     11.17 o 
  -3   3   1     1710.53     1863.29     49.81 o 
  -2   3   1      314.50      307.45     13.23 o 
  -1   3   1       86.76       99.77     17.01 o 
   0   3   1      185.59      178.05     13.33 o 
   1   3   1       44.90       40.94      8.84 o 
   2   3   1      283.89      283.61     13.04 o 
   3   3   1      150.72      149.90     12.10 o 
   4   3   1      642.91      682.56     20.59 o 
   5   3   1      160.82      192.05     16.08 o 
   6   3   1      103.84       97.83     11.63 o 
   7   3   1       97.31      111.50     11.40 o 
   8   3   1       10.88        3.62      5.86 o 
   9   3   1       55.70       50.76      9.53 o 
  10   3   1      109.21      125.62     18.56 o 
  11   3   1       51.49       45.77     10.10 o 
  12   3   1      322.44      294.37     16.15 o 
  13   3   1      156.63      175.94     16.73 o 
  14   3   1        0.75       -2.65      8.34 o 
  15   3   1       12.74        2.55      9.17 o 
 -14   4   1        1.98       -7.02      9.35 o 
 -13   4   1        6.31        3.52      9.76 o 
 -12   4   1       15.55       10.01      9.23 o 
 -11   4   1      223.18      296.40     19.77 o 
 -10   4   1       47.24       88.41     16.53 o 
  -9   4   1      329.80      312.37     32.85 o 
  -8   4   1        0.07       -3.00      6.78 o 
  -7   4   1        4.72       -4.78      6.91 o 
  -6   4   1      101.60      134.54     28.65 o 
  -5   4   1      216.16      204.15     15.00 o 
  -4   4   1       20.59        8.38      6.81 o 
  -3   4   1       52.95       30.88      7.97 o 
  -2   4   1       17.07        7.13      6.35 o 
  -1   4   1       11.98        4.22      6.33 o 
   0   4   1       64.28       63.72     13.25 o 
   1   4   1        0.82       -6.40      6.94 o 
   2   4   1      107.78      127.14     18.44 o 
   3   4   1       18.06       18.89     19.20 o 
   4   4   1        4.90       -4.21      6.04 o 
   5   4   1       34.47       19.39     10.53 o 
   6   4   1       56.72       38.56     10.87 o 
   7   4   1        0.34      -10.19      6.79 o 
   8   4   1      200.54      254.28     21.34 o 
   9   4   1      343.47      339.15     49.83 o 
  10   4   1      172.85      248.53     23.33 o 
  11   4   1       32.50       13.37      9.54 o 
  12   4   1        2.10       10.84     10.39 o 
  13   4   1        1.85      -12.92      8.61 o 
  14   4   1        0.41      -13.85      9.87 o 
 -11   5   1        1.54       -6.60     10.35 o 
 -10   5   1        6.42       -4.01      9.97 o 
  -9   5   1        7.74        0.37      9.30 o 
  -8   5   1        6.25        0.94      9.73 o 
  -7   5   1        2.94      -11.83     11.32 o 
  -6   5   1       18.85        8.74     11.26 o 
  -5   5   1       28.15       15.05     20.48 o 
  -4   5   1      232.85      269.39     22.28 o 
  -3   5   1       25.12       11.15     11.19 o 
  -2   5   1      126.25      112.54     26.31 o 
  -1   5   1      167.96      171.81     21.54 o 
   0   5   1      172.44      206.56     23.87 o 
   1   5   1       14.48       11.46      9.35 o 
   2   5   1        4.41        2.95      9.19 o 
   3   5   1       92.21       96.38     27.29 o 
   4   5   1      259.16      241.77     17.04 o 
   5   5   1      150.07      153.52     25.78 o 
   6   5   1        0.95       -1.33      8.31 o 
   7   5   1        4.58       -2.01      9.09 o 
   8   5   1       13.54       -2.41     10.12 o 
   9   5   1        2.41       -6.43      9.81 o 
  10   5   1       28.46       26.16     11.42 o 
  11   5   1       15.72       20.01     17.25 o 
  -6   6   1        8.81        3.97     14.17 o 
  -5   6   1       11.73        7.44     14.52 o 
  -4   6   1        3.10        7.77     14.13 o 
  -3   6   1       94.25       93.54     26.11 o 
  -2   6   1        1.13        0.99     12.15 o 
  -1   6   1        0.35       14.90     22.45 o 
   0   6   1       88.94      100.52     22.18 o 
   1   6   1       60.96       66.07     20.13 o 
   2   6   1       20.31       23.03     10.16 o 
   3   6   1        6.89        7.09     10.07 o 
   4   6   1       63.35       30.71     13.07 o 
   5   6   1       28.57       26.93     12.62 o 
 -18   0   2        1.84        0.64     14.30 o 
 -16   0   2      352.76      343.25     28.64 o 
 -14   0   2       16.91       -0.12      9.76 o 
 -12   0   2      167.39      137.52     14.26 o 
 -10   0   2      418.60      417.79     25.31 o 
  -8   0   2      837.51      780.34     38.33 o 
  -6   0   2        0.09       -0.24      3.33 o 
  -4   0   2      119.29      122.47      8.43 o 
  -2   0   2     1121.78     1059.12     44.18 o 
   2   0   2      144.75      150.45      4.95 o 
   4   0   2       26.19       19.83      2.83 o 
   6   0   2      738.61      739.89     20.60 o 
   8   0   2     1011.25     1057.90     29.10 o 
  10   0   2       18.97       12.40      5.81 o 
  12   0   2      108.66      113.02     13.15 o 
  14   0   2       10.36       17.87     11.12 o 
  16   0   2       15.89       22.49     14.18 o 
 -18   1   2        0.48        2.44     10.35 o 
 -17   1   2       66.80       68.12     13.94 o 
 -16   1   2        1.61        5.42      8.29 o 
 -15   1   2       81.91       90.02     13.76 o 
 -14   1   2      241.18      213.97     26.57 o 
 -13   1   2      184.83      189.84     12.79 o 
 -12   1   2      402.92      384.77     25.90 o 
 -11   1   2      593.55      586.14     20.07 o 
 -10   1   2      171.32      167.36     10.41 o 
  -9   1   2     1070.08     1042.82     24.60 o 
  -8   1   2       91.61      110.60      9.68 o 
  -7   1   2        9.73        7.33      3.37 o 
  -6   1   2        0.11       -1.80      2.26 o 
  -5   1   2       11.57       24.69      3.58 o 
  -4   1   2      118.41      116.84      5.43 o 
  -3   1   2      580.78      537.68     15.03 o 
  -2   1   2     1602.07     1507.63     31.58 o 
  -1   1   2     1152.51     1169.87     29.30 o 
   0   1   2     6216.65     6031.38    140.90 o 
   1   1   2     5628.10     5582.50    112.89 o 
   2   1   2      495.88      460.19     10.23 o 
   3   1   2      491.05      407.77      9.40 o 
   4   1   2      334.07      307.29      7.82 o 
   5   1   2     1991.49     1964.63     37.69 o 
   6   1   2     1293.47     1336.52     26.96 o 
   7   1   2     1468.82     1516.75     33.77 o 
   8   1   2     1258.05     1340.18     30.76 o 
   9   1   2      318.75      344.13     13.15 o 
  10   1   2       63.81       61.08      7.46 o 
  11   1   2       88.45       86.69      9.09 o 
  12   1   2       97.25      106.99     10.63 o 
  13   1   2      280.48      258.40     16.54 o 
  14   1   2      234.28      227.64     12.70 o 
  15   1   2       34.26       34.50      8.92 o 
  16   1   2       17.17       23.13      8.84 o 
  17   1   2        2.51       -0.06      7.94 o 
 -17   2   2       10.42       11.00      9.26 o 
 -16   2   2      124.10      155.26     19.20 o 
 -15   2   2       58.95       57.39     10.91 o 
 -14   2   2      113.04      126.94     13.35 o 
 -13   2   2       97.91       93.44     11.23 o 
 -12   2   2      541.46      493.60     31.22 o 
 -11   2   2        2.19       -1.09      5.31 o 
 -10   2   2      486.84      482.96     18.21 o 
  -9   2   2      657.25      587.93     37.16 o 
  -8   2   2      413.61      361.02     22.82 o 
  -7   2   2      218.88      233.48     12.76 o 
  -6   2   2       43.22       43.00      5.82 o 
  -5   2   2      447.33      416.38     14.53 o 
  -4   2   2      828.65      870.93     31.16 o 
  -3   2   2      107.57      113.59      6.71 o 
  -2   2   2     1042.94     1139.63     30.44 o 
  -1   2   2      471.39      427.58     13.86 o 
   0   2   2      336.59      310.54     14.56 o 
   1   2   2     1075.60     1078.14     37.01 o 
   2   2   2     4761.56     4833.67    115.53 o 
   3   2   2      709.69      689.47     17.59 o 
   4   2   2      288.57      293.43      9.35 o 
   5   2   2       60.47       65.46      4.56 o 
   6   2   2       60.40       67.03      4.44 o 
   7   2   2     1270.14     1343.31     65.28 o 
   8   2   2       11.94        4.66      5.63 o 
   9   2   2        8.18        5.67      4.92 o 
  10   2   2       74.50       69.54      9.34 o 
  11   2   2     1793.44     1802.60    109.76 o 
  12   2   2      824.30      779.28     65.77 o 
  13   2   2       34.95       47.93      9.00 o 
  14   2   2       46.37       31.33      8.89 o 
  15   2   2        0.29        1.02      7.54 o 
  16   2   2       16.26        1.41      8.31 o 
  17   2   2        0.20       -9.34      8.93 o 
 -16   3   2        0.03       -9.07      9.39 o 
 -15   3   2        0.06      -11.94      7.96 o 
 -14   3   2       73.77       87.21     16.90 o 
 -13   3   2       99.27      118.50     20.23 o 
 -12   3   2       66.39       50.24     12.53 o 
 -11   3   2        0.31       -8.39      5.59 o 
 -10   3   2        0.03       -8.06      5.37 o 
  -9   3   2      242.24      218.66     15.77 o 
  -8   3   2        3.96       -3.95      5.19 o 
  -7   3   2      113.42      134.04     12.61 o 
  -6   3   2      609.94      585.57     28.74 o 
  -5   3   2      260.66      288.16     18.66 o 
  -4   3   2     1136.32     1102.47     38.26 o 
  -3   3   2       87.09       85.13      8.69 o 
  -2   3   2      301.23      294.23     17.03 o 
  -1   3   2      444.58      413.25     15.35 o 
   0   3   2      456.21      536.96     24.06 o 
   1   3   2       23.60       24.34      7.84 o 
   2   3   2      373.55      409.70     20.50 o 
   3   3   2     1633.16     1711.43     55.13 o 
   4   3   2        0.64       -2.36      3.78 o 
   5   3   2      135.07      123.99     11.42 o 
   6   3   2       15.37       15.16      6.17 o 
   7   3   2      201.53      213.96     13.97 o 
   8   3   2       52.79       60.19     12.05 o 
   9   3   2       23.00       16.42      7.86 o 
  10   3   2      147.73      146.26     22.45 o 
  11   3   2       13.28        6.31      7.57 o 
  12   3   2        8.39        7.51      8.62 o 
  13   3   2        4.25        6.14      7.92 o 
  14   3   2       51.25       75.98     13.68 o 
  15   3   2       24.05       26.21     10.92 o 
 -14   4   2        9.53        7.97     10.56 o 
 -13   4   2        0.04       -2.81      9.10 o 
 -12   4   2      223.34      285.58     49.70 o 
 -11   4   2       16.32       13.42      9.11 o 
 -10   4   2       26.08       12.31      9.33 o 
  -9   4   2      203.64      251.06     18.97 o 
  -8   4   2        1.50      -10.24      6.83 o 
  -7   4   2       22.98       10.92      7.93 o 
  -6   4   2      163.33      237.76     22.95 o 
  -5   4   2        1.48        5.86      6.48 o 
  -4   4   2      101.43      113.79     11.69 o 
  -3   4   2       10.86       20.56      7.29 o 
  -2   4   2      171.86      195.71     14.37 o 
  -1   4   2       15.96       11.22      6.65 o 
   0   4   2        6.48        8.02      9.04 o 
   1   4   2        1.44       -3.14      8.20 o 
   2   4   2       17.47       15.47      7.05 o 
   3   4   2       70.55       88.05     33.92 o 
   4   4   2        7.74        1.53      6.51 o 
   5   4   2       16.70        4.36      6.94 o 
   6   4   2       83.64       80.14     11.71 o 
   7   4   2      180.93      224.56     25.07 o 
   8   4   2        0.75       -7.04      8.37 o 
   9   4   2        2.45       -7.23      8.24 o 
  10   4   2       17.17        7.44      9.34 o 
  11   4   2       43.68       27.11     10.29 o 
  12   4   2        4.76        9.10     10.57 o 
  13   4   2       17.92        7.06     10.73 o 
 -11   5   2       14.73       14.92     15.56 o 
 -10   5   2       16.71       12.40     15.58 o 
  -9   5   2       17.32        7.51     13.11 o 
  -8   5   2      163.19      165.41     45.00 o 
  -7   5   2       28.23       13.29     19.46 o 
  -6   5   2        4.20        2.31     12.20 o 
  -5   5   2       42.70       38.15     15.56 o 
  -4   5   2        1.43       13.77     11.69 o 
  -3   5   2       76.27       97.60     32.75 o 
  -2   5   2      196.17      194.40     21.03 o 
  -1   5   2      459.66      472.48     27.87 o 
   0   5   2      103.10      106.20     41.87 o 
   1   5   2      456.35      492.70     22.35 o 
   2   5   2       62.50       52.23     14.39 o 
   3   5   2        3.56       -3.92      7.62 o 
   4   5   2       15.06        5.01      8.15 o 
   5   5   2        1.56       -7.39      7.59 o 
   6   5   2        6.34        1.71      8.38 o 
   7   5   2       57.80       54.26     12.40 o 
   8   5   2        0.43       -5.72      9.95 o 
   9   5   2        1.43      -10.36     10.71 o 
  10   5   2       31.25       38.47     14.73 o 
  -5   6   2        5.06       14.73     20.82 o 
  -4   6   2       67.41       93.07     32.89 o 
  -3   6   2       50.74       70.21     19.90 o 
  -2   6   2        7.48        0.60     18.66 o 
  -1   6   2      241.62      256.05     43.18 o 
   0   6   2       74.53       89.03     21.08 o 
   1   6   2      105.42      116.23     23.39 o 
   2   6   2        9.89       -3.90     19.56 o 
   3   6   2        1.59       11.25     10.28 o 
   4   6   2        2.52       -0.12     11.69 o 
   5   6   2        2.82        2.69     13.45 o 
 -17   0   3       59.00       61.29     18.51 o 
 -15   0   3      199.76      245.72     29.04 o 
 -13   0   3      282.25      245.53     20.89 o 
 -11   0   3       85.03      107.48     15.42 o 
  -9   0   3      187.17      185.68     14.46 o 
  -7   0   3     1645.75     1696.65     74.28 o 
  -5   0   3        8.80        1.48      3.09 o 
  -3   0   3    17782.23    17576.95    494.23 o 
  -1   0   3     6544.18     6628.10    263.57 o 
   1   0   3     2059.28     2162.93     88.48 o 
   3   0   3      270.74      237.37     11.74 o 
   5   0   3        0.16       -2.55      1.99 o 
   7   0   3     1132.29     1274.35     33.60 o 
   9   0   3      992.68     1018.45     28.95 o 
  11   0   3       62.70       58.26     13.76 o 
  13   0   3      224.17      210.60     43.68 o 
  15   0   3       83.19       64.90     16.59 o 
  17   0   3       72.76       81.09     19.44 o 
 -18   1   3       31.00       26.06     11.97 o 
 -17   1   3        2.57       -2.40      9.62 o 
 -16   1   3        1.11       -1.25      7.80 o 
 -15   1   3       17.36        3.81      7.90 o 
 -14   1   3      121.68      153.64     15.96 o 
 -13   1   3     1258.88     1250.89    103.15 o 
 -12   1   3      111.57      160.98     15.00 o 
 -11   1   3        8.50        3.41      4.56 o 
 -10   1   3       14.48       12.56      4.73 o 
  -9   1   3       18.35       22.68      3.67 o 
  -8   1   3      406.92      385.98     10.85 o 
  -7   1   3      136.28      137.33      5.17 o 
  -6   1   3       14.45        9.58      2.22 o 
  -5   1   3       30.58       38.92      3.07 o 
  -4   1   3     1927.51     1837.05     38.55 o 
  -3   1   3       87.38       92.90      4.90 o 
  -2   1   3    14954.47    14824.70    292.96 o 
  -1   1   3       13.09       16.02      2.87 o 
   0   1   3      456.30      489.82     15.91 o 
   1   1   3     8624.27     8539.40    197.73 o 
   2   1   3      308.55      308.78      8.48 o 
   3   1   3        4.07        1.25      1.54 o 
   4   1   3        7.30        1.28      1.78 o 
   5   1   3      189.36      211.04      6.42 o 
   6   1   3     1050.32     1079.84     22.60 o 
   7   1   3       75.05       84.92      5.60 o 
   8   1   3        2.55       -4.25      2.83 o 
   9   1   3       21.05       15.82      4.06 o 
  10   1   3       36.48       21.58      5.97 o 
  11   1   3       63.50       78.31     18.29 o 
  12   1   3       10.54       11.28      6.04 o 
  13   1   3        0.03       -3.00      5.87 o 
  14   1   3       19.22       30.38      8.32 o 
  15   1   3      124.76      138.35     13.31 o 
  16   1   3       14.93        8.06      8.12 o 
  17   1   3        1.31        1.14      8.60 o 
 -17   2   3        1.11      -10.89     10.49 o 
 -16   2   3       12.57       -1.75     15.74 o 
 -15   2   3       49.70       40.16     10.12 o 
 -14   2   3       77.79      100.13     17.08 o 
 -13   2   3        0.44        5.27      6.95 o 
 -12   2   3      210.95      216.01     13.85 o 
 -11   2   3       47.58       42.54      7.66 o 
 -10   2   3        1.47        4.07      5.32 o 
  -9   2   3       26.85       42.19      8.26 o 
  -8   2   3     1145.11     1191.36     40.76 o 
  -7   2   3       94.54      123.66     16.22 o 
  -6   2   3      297.73      295.32     27.08 o 
  -5   2   3      643.88      740.55     24.78 o 
  -4   2   3      104.77      106.21      5.99 o 
  -3   2   3      226.18      224.88      8.12 o 
  -2   2   3       13.55        9.24      2.87 o 
  -1   2   3      167.03      167.58      6.33 o 
   0   2   3      919.56      824.91     19.85 o 
   1   2   3      145.98      154.59      6.67 o 
   2   2   3     2289.84     2573.22     55.50 o 
   3   2   3     2114.81     2200.46     47.73 o 
   4   2   3     1279.98     1322.93     27.62 o 
   5   2   3       40.83       42.37      5.86 o 
   6   2   3        5.20       -0.51      2.78 o 
   7   2   3       17.63       15.97      5.11 o 
   8   2   3        1.98       -1.25      4.19 o 
   9   2   3       76.88       88.65      9.70 o 
  10   2   3      133.95      156.61     26.47 o 
  11   2   3       89.96      135.25     14.82 o 
  12   2   3        8.85       16.22      7.06 o 
  13   2   3        0.08        3.50      7.11 o 
  14   2   3        0.58       -9.75      7.58 o 
  15   2   3        5.13        2.39      8.01 o 
  16   2   3        7.87        3.48      8.72 o 
 -16   3   3       45.83       52.85     12.57 o 
 -15   3   3       85.48       83.43     17.02 o 
 -14   3   3        3.39        6.00      8.66 o 
 -13   3   3        0.93      -11.08      7.39 o 
 -12   3   3        4.01       -0.28      7.14 o 
 -11   3   3       47.08       26.94      8.17 o 
 -10   3   3        6.34        1.51      6.11 o 
  -9   3   3       12.06       12.83      6.89 o 
  -8   3   3        0.29       -2.51      5.44 o 
  -7   3   3        2.27        1.68      5.22 o 
  -6   3   3        6.69       11.75      5.17 o 
  -5   3   3        0.00       -1.77      4.34 o 
  -4   3   3       78.88      107.90     13.64 o 
  -3   3   3      302.33      256.10     11.56 o 
  -2   3   3      111.26      126.44     11.36 o 
  -1   3   3      364.50      380.90     14.48 o 
   0   3   3      483.25      488.76     22.54 o 
   1   3   3      321.68      323.66     17.44 o 
   2   3   3       85.39       95.84     10.04 o 
   3   3   3      194.00      223.18      9.46 o 
   4   3   3        0.03       -0.34      3.72 o 
   5   3   3      143.29      154.87     12.54 o 
   6   3   3        0.08       -6.54      4.80 o 
   7   3   3      406.24      411.41     21.59 o 
   8   3   3       15.66        9.50      6.83 o 
   9   3   3      490.67      460.39     41.24 o 
  10   3   3      863.01      862.15     70.32 o 
  11   3   3       49.87       42.24     12.62 o 
  12   3   3       13.14        4.93      8.28 o 
  13   3   3       52.92       43.56     10.39 o 
  14   3   3        1.05       -1.85      9.10 o 
  15   3   3        0.97        2.86      9.56 o 
 -14   4   3       14.31       15.82     10.90 o 
 -13   4   3       23.64       19.53     10.06 o 
 -12   4   3      119.66      161.12     16.27 o 
 -11   4   3        1.88      -12.51      8.34 o 
 -10   4   3        1.27       -0.99      7.47 o 
  -9   4   3        4.52        6.62      7.71 o 
  -8   4   3       37.87       29.02      8.92 o 
  -7   4   3        1.03       -3.73      6.56 o 
  -6   4   3        4.65       -1.57      6.29 o 
  -5   4   3      434.42      464.46     18.99 o 
  -4   4   3        3.51        9.64      6.49 o 
  -3   4   3      358.22      355.55     20.75 o 
  -2   4   3      476.77      437.18     23.52 o 
  -1   4   3       20.77       16.52      9.71 o 
   0   4   3        4.50       -6.92      7.88 o 
   1   4   3      134.44      152.57     31.49 o 
   2   4   3        8.78        4.61      6.35 o 
   3   4   3       28.92       28.42      6.84 o 
   4   4   3       28.31       18.07      8.15 o 
   5   4   3      219.51      234.23     25.73 o 
   6   4   3       28.88       12.37     12.23 o 
   7   4   3        2.98       -2.62      7.01 o 
   8   4   3       28.46       24.20      9.89 o 
   9   4   3       48.00       49.35     11.24 o 
  10   4   3       13.55        1.00      9.34 o 
  11   4   3       29.74       19.63     15.96 o 
  12   4   3        2.05        3.29     11.23 o 
  13   4   3        9.83       -5.57     12.08 o 
 -11   5   3        3.29       -8.16     15.26 o 
 -10   5   3       82.52       78.99     18.22 o 
  -9   5   3        0.68       -1.51     14.24 o 
  -8   5   3        8.07        4.65     13.79 o 
  -7   5   3       11.82        2.50     12.88 o 
  -6   5   3       44.06       46.77     33.84 o 
  -5   5   3       44.52       55.75     15.86 o 
  -4   5   3       67.11       76.72     34.66 o 
  -3   5   3      207.44      264.92     78.28 o 
  -2   5   3      226.17      250.44     21.00 o 
  -1   5   3      326.57      311.29     22.28 o 
   0   5   3       12.83       -6.06     11.13 o 
   1   5   3      189.57      234.78     19.00 o 
   2   5   3        1.83        7.58      9.53 o 
   3   5   3       62.73       66.79     14.73 o 
   4   5   3      132.72      127.58     17.84 o 
   5   5   3       10.45        7.92      7.91 o 
   6   5   3       44.15       46.54     12.81 o 
   7   5   3       39.64       64.06     14.57 o 
   8   5   3       23.26       22.71     12.54 o 
   9   5   3       23.93       36.23     23.05 o 
  10   5   3       29.00       35.85     16.19 o 
  -5   6   3       63.70       40.53     18.70 o 
  -4   6   3        3.45       14.59     16.31 o 
  -3   6   3        2.00        5.92     18.19 o 
  -2   6   3       15.72       20.83     15.03 o 
  -1   6   3       33.56       45.66     25.90 o 
   0   6   3       65.29       66.27     28.84 o 
   1   6   3       41.29       54.06     28.72 o 
   3   6   3        2.48        5.34     10.72 o 
   4   6   3        0.17        5.74     10.56 o 
 -18   0   4       17.03       14.66     14.38 o 
 -16   0   4        3.03       10.48     12.29 o 
 -14   0   4      541.71      495.51     33.14 o 
 -12   0   4      506.20      481.26     30.25 o 
 -10   0   4       95.35      113.34     14.90 o 
  -8   0   4     1381.84     1407.89     44.95 o 
  -6   0   4      986.86      973.17     31.53 o 
  -4   0   4       24.88       24.25      5.36 o 
  -2   0   4    11703.40    11579.36    326.47 o 
   0   0   4    10691.42    10976.40    435.21 o 
   2   0   4      333.68      308.23      9.26 o 
   4   0   4        0.00       -2.79      1.92 o 
   6   0   4      287.72      317.40     11.11 o 
   8   0   4       48.76       45.42      8.11 o 
  10   0   4      331.62      325.70     13.31 o 
  12   0   4        7.96       -1.34      6.11 o 
  14   0   4      408.71      351.77     20.01 o 
  16   0   4       24.35       39.24     15.50 o 
 -18   1   4        6.42        0.29      9.85 o 
 -17   1   4       48.03       34.31     11.22 o 
 -16   1   4       11.61        3.09      9.07 o 
 -15   1   4       11.03       33.76     13.05 o 
 -14   1   4       91.10      107.95     14.41 o 
 -13   1   4      390.81      406.67     20.35 o 
 -12   1   4      251.85      222.29     13.67 o 
 -11   1   4        2.72        7.93      6.27 o 
 -10   1   4      166.54      186.82     11.55 o 
  -9   1   4      625.00      615.46     18.11 o 
  -8   1   4       22.70       19.08      3.79 o 
  -7   1   4      246.80      232.25      8.09 o 
  -6   1   4      959.40     1047.10     23.70 o 
  -5   1   4      595.82      644.89     16.92 o 
  -4   1   4        2.46        0.75      1.71 o 
  -3   1   4     3784.81     3705.49     76.07 o 
  -2   1   4    40320.95    39735.31    789.08 o 
  -1   1   4     4051.46     4016.64     82.10 o 
   0   1   4     6233.71     6308.65    147.32 o 
   1   1   4     1676.15     1658.90     41.43 o 
   2   1   4       50.35       49.13      3.67 o 
   3   1   4       21.74       35.17      3.22 o 
   4   1   4      498.20      518.59     10.79 o 
   5   1   4     1387.65     1389.94     25.23 o 
   6   1   4     1000.80     1067.54     20.44 o 
   7   1   4      431.00      388.30      9.62 o 
   8   1   4       42.38       52.12      5.35 o 
   9   1   4      100.05       94.36      7.09 o 
  10   1   4       22.08       29.57      5.45 o 
  11   1   4      157.74      162.75     17.45 o 
  12   1   4        5.87        1.49      5.76 o 
  13   1   4      172.32      153.07     12.97 o 
  14   1   4      447.09      410.67     24.10 o 
  15   1   4        0.02        2.41      7.32 o 
  16   1   4       30.02       22.66      8.82 o 
  17   1   4       18.19       16.09      9.26 o 
 -17   2   4       31.57       10.85     11.13 o 
 -16   2   4       15.66       28.04     12.02 o 
 -15   2   4      137.80      156.70     18.76 o 
 -14   2   4      199.63      206.31     16.20 o 
 -13   2   4      293.58      268.70     16.01 o 
 -12   2   4      104.08      110.47     11.64 o 
 -11   2   4        0.79       -3.17      5.16 o 
 -10   2   4      156.97      190.71     11.98 o 
  -9   2   4      581.62      579.72     19.97 o 
  -8   2   4      340.21      351.77     13.94 o 
  -7   2   4        3.45       -1.35      3.55 o 
  -6   2   4       37.80       34.76      6.65 o 
  -5   2   4     3160.29     3368.75    107.31 o 
  -4   2   4      316.64      315.37      9.58 o 
  -3   2   4       54.51       54.89      7.90 o 
  -2   2   4       85.28       91.51      4.65 o 
  -1   2   4      326.86      339.14      9.79 o 
   0   2   4      458.09      501.31     14.13 o 
   1   2   4      685.54      658.27     17.33 o 
   2   2   4     1085.78     1109.47     26.49 o 
   3   2   4     1976.67     2092.56     45.75 o 
   4   2   4      195.85      192.60      6.94 o 
   5   2   4       19.62       12.76      3.29 o 
   6   2   4       64.17       68.63      7.36 o 
   7   2   4       25.77       22.50      5.05 o 
   8   2   4        1.91        0.72      4.56 o 
   9   2   4      158.68      178.65     21.27 o 
  10   2   4      116.35      148.59     12.77 o 
  11   2   4      167.52      195.58     19.33 o 
  12   2   4       15.76       -1.81      6.82 o 
  13   2   4      130.21      137.50     13.90 o 
  14   2   4        7.79        2.83      7.67 o 
  15   2   4        2.87       -6.30      7.30 o 
  16   2   4        4.70       -5.49      8.64 o 
 -16   3   4       25.61       19.83     10.20 o 
 -15   3   4       85.82      112.94     14.64 o 
 -14   3   4       43.42       40.69     10.22 o 
 -13   3   4        5.53       12.46      8.04 o 
 -12   3   4       33.50       38.28     11.03 o 
 -11   3   4      231.80      245.55     15.49 o 
 -10   3   4       39.34       40.45     12.47 o 
  -9   3   4        2.60        3.24      5.93 o 
  -8   3   4      325.62      309.18     14.08 o 
  -7   3   4      283.61      248.23     12.07 o 
  -6   3   4       12.96       10.43      5.12 o 
  -5   3   4       97.24      124.43     20.81 o 
  -4   3   4      691.11      669.96     23.03 o 
  -3   3   4      177.37      180.15      9.56 o 
  -2   3   4      145.58      150.42      8.62 o 
  -1   3   4      608.61      640.83     20.31 o 
   0   3   4       21.14       10.34      4.35 o 
   1   3   4        2.68        0.14      4.36 o 
   2   3   4      302.28      284.65     12.49 o 
   3   3   4      573.08      567.11     17.00 o 
   4   3   4      168.61      181.59      9.76 o 
   5   3   4        7.95        0.96      4.05 o 
   6   3   4        1.22       -4.68      5.24 o 
   7   3   4      180.42      195.78     25.46 o 
   8   3   4      375.11      372.36     17.18 o 
   9   3   4      174.42      215.77     45.63 o 
  10   3   4      392.24      398.12     19.46 o 
  11   3   4      399.31      385.16     23.64 o 
  12   3   4        7.86       -3.21      8.18 o 
  13   3   4       86.89       84.24     15.60 o 
  14   3   4       40.84       23.81     12.82 o 
  15   3   4        1.59      -14.91      9.94 o 
 -14   4   4       21.76       27.50     11.64 o 
 -13   4   4       64.88       60.43     18.76 o 
 -12   4   4        0.24      -11.76      7.84 o 
 -11   4   4        3.40       -5.70      7.21 o 
 -10   4   4       81.99       75.07     16.14 o 
  -9   4   4       16.36        6.61      7.46 o 
  -8   4   4       11.17        4.11      7.61 o 
  -7   4   4      111.83      117.97     12.74 o 
  -6   4   4       10.58        6.62      6.39 o 
  -5   4   4       25.51        5.44      9.22 o 
  -4   4   4       53.01       63.47     13.55 o 
  -3   4   4      116.80      144.00     31.31 o 
  -2   4   4      136.39      180.59     74.00 o 
  -1   4   4      265.23      273.39     18.11 o 
   0   4   4      329.00      317.39     19.81 o 
   1   4   4      283.81      257.96     13.77 o 
   2   4   4      736.56      751.32     26.20 o 
   3   4   4       17.31       10.94      6.18 o 
   4   4   4       23.86       11.37      7.29 o 
   5   4   4        0.16       -5.99      6.75 o 
   6   4   4      148.40      160.23     19.28 o 
   7   4   4       24.19       25.18      9.28 o 
   8   4   4      107.78      128.06     18.20 o 
   9   4   4       36.97       38.84     14.28 o 
  10   4   4      326.09      361.79     28.84 o 
  11   4   4        9.44        5.65     11.04 o 
  12   4   4        3.07        1.25     10.97 o 
  13   4   4        3.79      -11.89     12.33 o 
 -11   5   4       56.08       54.88     19.74 o 
 -10   5   4        4.86        2.35     13.17 o 
  -9   5   4       32.52       20.69     15.54 o 
  -8   5   4        0.30       -4.81     11.77 o 
  -7   5   4       10.02       -2.31     12.59 o 
  -6   5   4       23.50       -9.05     12.37 o 
  -5   5   4       27.10       29.24     14.49 o 
  -4   5   4       57.46       82.34     28.29 o 
  -3   5   4       11.77        4.52     11.13 o 
  -2   5   4       13.44        7.47     11.54 o 
  -1   5   4      158.09      218.05     35.02 o 
   0   5   4       22.30       16.22     12.21 o 
   1   5   4      159.64      139.33     20.06 o 
   2   5   4        7.80       -4.07      8.50 o 
   3   5   4       60.83       57.95     20.04 o 
   4   5   4       93.63      120.40     33.25 o 
   5   5   4       88.40       83.01     31.05 o 
   6   5   4        4.58        0.35      9.69 o 
   7   5   4       91.01       97.30     18.84 o 
   8   5   4        3.80       -1.16     11.23 o 
   9   5   4        7.13       17.28     13.07 o 
  10   5   4       62.13       91.12     19.10 o 
  -5   6   4        1.78       -6.55     21.00 o 
  -4   6   4       33.99       22.01     23.90 o 
  -3   6   4       72.88       29.16     27.39 o 
  -2   6   4        0.12      -23.98     20.12 o 
  -1   6   4        1.46       10.08     22.45 o 
   0   6   4        4.53       13.53     23.41 o 
   1   6   4       13.59       -1.73     23.82 o 
   2   6   4       63.23       85.06     31.01 o 
   3   6   4       22.12       11.29      9.68 o 
   4   6   4       15.40       12.99      9.56 o 
 -17   0   5      101.17       68.16     19.84 o 
 -15   0   5      241.93      274.12     30.73 o 
 -13   0   5       18.75       15.54     12.09 o 
 -11   0   5       69.22       70.36      9.57 o 
  -9   0   5      201.24      200.63     26.65 o 
  -7   0   5      265.58      253.96     11.74 o 
  -5   0   5      758.52      705.05     23.71 o 
  -3   0   5      391.49      320.07     17.19 o 
  -1   0   5     1292.15     1331.92     40.23 o 
   1   0   5      196.59      209.64     12.85 o 
   3   0   5     2544.42     2538.04     60.60 o 
   5   0   5     2937.09     3090.18     74.07 o 
   7   0   5     1112.38     1297.08     34.62 o 
   9   0   5       58.76       77.77     10.55 o 
  11   0   5      731.60      678.30     22.70 o 
  13   0   5      281.46      232.80     24.18 o 
  15   0   5        1.01       -2.90      8.58 o 
  17   0   5        5.19       -6.27     13.33 o 
 -18   1   5       69.41       89.25     15.60 o 
 -17   1   5       36.98       25.75     10.76 o 
 -16   1   5       57.73       41.05     10.98 o 
 -15   1   5        3.60      -10.46      7.64 o 
 -14   1   5       25.06       37.58     18.15 o 
 -13   1   5       59.73       86.24     16.43 o 
 -12   1   5       20.56       26.38     12.35 o 
 -11   1   5       61.75       77.54     10.64 o 
 -10   1   5      401.39      371.07     36.29 o 
  -9   1   5        4.81        4.01      4.60 o 
  -8   1   5        1.13       -1.23      2.81 o 
  -7   1   5      213.60      225.53      8.48 o 
  -6   1   5     1515.87     1553.83     39.16 o 
  -5   1   5     1908.49     2020.78     43.41 o 
  -4   1   5      473.16      492.57     17.22 o 
  -3   1   5      345.67      304.15      9.98 o 
  -2   1   5    30076.03    30297.30    602.26 o 
  -1   1   5     4393.35     4592.50    108.58 o 
   0   1   5       15.57       12.95      3.46 o 
   1   1   5      294.99      309.15     10.66 o 
   2   1   5        6.76       -0.60      1.95 o 
   3   1   5       16.38       18.14      2.21 o 
   4   1   5       17.30       12.04      2.97 o 
   5   1   5     1464.17     1591.74     28.62 o 
   6   1   5        0.34       -1.01      2.31 o 
   7   1   5        1.68       -2.41      2.30 o 
   8   1   5        3.79        1.43      2.69 o 
   9   1   5       70.57       86.55     10.31 o 
  10   1   5        1.94       -3.86      3.63 o 
  11   1   5      760.55      719.84     27.40 o 
  12   1   5       46.34       55.20      8.22 o 
  13   1   5       71.05      101.60     10.93 o 
  14   1   5       49.14       53.33      9.45 o 
  15   1   5       26.15       22.30      8.58 o 
  16   1   5        2.44       -1.98      7.91 o 
 -17   2   5       17.59       24.52     12.00 o 
 -16   2   5        0.48      -10.79      8.76 o 
 -15   2   5       15.53        2.68      9.41 o 
 -14   2   5       66.73       70.97     13.06 o 
 -13   2   5      357.91      326.49     19.17 o 
 -12   2   5       97.69       86.13     10.58 o 
 -11   2   5       22.16       21.17      6.77 o 
 -10   2   5      163.88      178.39     13.31 o 
  -9   2   5       68.20       73.84      8.35 o 
  -8   2   5       31.50       34.81      6.02 o 
  -7   2   5        0.01       -1.76      2.81 o 
  -6   2   5      389.36      424.68     14.05 o 
  -5   2   5     2739.74     2848.26     71.22 o 
  -4   2   5      232.63      192.36      6.99 o 
  -3   2   5      187.81      172.16      6.48 o 
  -2   2   5      293.45      286.38      8.00 o 
  -1   2   5      172.28      170.47      5.52 o 
   0   2   5       92.48      109.66      9.01 o 
   1   2   5      665.51      614.72     16.50 o 
   2   2   5       51.30       47.40      6.87 o 
   3   2   5      650.88      635.15     15.40 o 
   4   2   5     1824.25     1915.30     38.53 o 
   5   2   5       23.90       30.07      4.94 o 
   6   2   5      184.70      203.66      9.96 o 
   7   2   5        6.57        8.51      3.60 o 
   8   2   5       45.11       54.54      7.66 o 
   9   2   5      147.51      159.60     22.63 o 
  10   2   5      652.72      591.27     30.93 o 
  11   2   5      641.40      592.15     32.70 o 
  12   2   5        9.78        5.52      7.06 o 
  13   2   5       17.86        8.06      8.20 o 
  14   2   5       23.29       19.71      8.88 o 
  15   2   5        0.40      -13.76      9.18 o 
  16   2   5        0.42      -15.11     10.60 o 
 -16   3   5       11.15       -3.25     11.69 o 
 -15   3   5       36.65       45.99     11.39 o 
 -14   3   5       43.44       39.18     10.96 o 
 -13   3   5       38.96       40.02     11.09 o 
 -12   3   5        0.79       -3.97      6.63 o 
 -11   3   5      399.64      338.02     16.18 o 
 -10   3   5        3.96       -6.61      8.86 o 
  -9   3   5       42.25       46.92      8.27 o 
  -8   3   5       17.90       20.79      6.32 o 
  -7   3   5      233.89      221.42     11.90 o 
  -6   3   5      146.06      151.31      9.51 o 
  -5   3   5       64.98       68.35     10.23 o 
  -4   3   5       16.14       14.88      4.28 o 
  -3   3   5        0.01       -1.22      3.27 o 
  -2   3   5       14.92        4.60      3.81 o 
  -1   3   5      216.37      194.89      8.34 o 
   0   3   5       75.12       66.89      9.64 o 
   1   3   5      123.49      143.74      9.94 o 
   2   3   5       38.19       38.84      6.99 o 
   3   3   5      124.56      129.11     13.58 o 
   4   3   5       85.14       93.87      7.87 o 
   5   3   5       66.92       80.66      8.93 o 
   6   3   5        6.97        1.81      5.71 o 
   7   3   5        1.90       -0.98      6.21 o 
   8   3   5      566.84      586.41     26.12 o 
   9   3   5      993.25     1028.82     77.62 o 
  10   3   5        9.18        9.37      7.95 o 
  11   3   5       68.28       94.49     27.47 o 
  12   3   5       63.30       54.95     20.42 o 
  13   3   5       79.23      103.81     17.75 o 
  14   3   5        0.00        0.75     11.40 o 
 -14   4   5        9.99       14.10     10.96 o 
 -13   4   5       15.43       19.19     10.63 o 
 -12   4   5       45.42       43.32     11.72 o 
 -11   4   5       12.56        3.56      8.41 o 
 -10   4   5      135.64      134.64     14.51 o 
  -9   4   5        0.42       -3.59      7.10 o 
  -8   4   5      305.14      315.09     22.39 o 
  -7   4   5        0.29       -6.41      9.10 o 
  -6   4   5      177.23      202.11     54.32 o 
  -5   4   5        0.98       -2.68      8.72 o 
  -4   4   5       46.68       58.88     28.58 o 
  -3   4   5      220.69      222.25     17.81 o 
  -2   4   5      119.67      182.63     71.33 o 
  -1   4   5       27.69       21.65     15.74 o 
   0   4   5       36.62       23.44      8.07 o 
   1   4   5       19.43       21.07      7.76 o 
   2   4   5       66.42       80.04     16.79 o 
   3   4   5        3.57       -7.81      5.21 o 
   4   4   5        7.84       -3.48      6.58 o 
   5   4   5       16.17       -2.02      7.53 o 
   6   4   5        4.77        2.14     13.61 o 
   7   4   5       37.22       15.31     11.09 o 
   8   4   5      239.09      297.95     51.23 o 
   9   4   5        3.40       -5.58     10.16 o 
  10   4   5       38.78       57.65     14.87 o 
  11   4   5        5.21       -4.18     11.41 o 
  12   4   5        0.14        0.15     12.02 o 
 -11   5   5        5.87       26.14     15.66 o 
 -10   5   5       11.96       14.44     16.81 o 
  -9   5   5        0.80       -6.63     13.33 o 
  -8   5   5        6.28       -9.24     12.34 o 
  -7   5   5        1.64        2.96     13.04 o 
  -6   5   5      120.65      147.98     78.58 o 
  -5   5   5       19.52       30.11     25.88 o 
  -4   5   5        5.28        2.37     11.93 o 
  -3   5   5       12.25       23.29     15.92 o 
  -2   5   5      133.92      148.32     31.61 o 
  -1   5   5        0.47      -14.98      9.98 o 
   0   5   5       12.40       14.77     11.76 o 
   1   5   5       22.71        3.78     18.84 o 
   2   5   5        1.48        0.81     14.02 o 
   3   5   5       18.49       21.76     12.40 o 
   4   5   5        6.27        7.33      8.84 o 
   5   5   5       54.84       54.19     16.35 o 
   6   5   5      110.66      115.64     22.11 o 
   7   5   5      104.44      124.32     30.34 o 
   8   5   5        0.02       -9.99      9.64 o 
   9   5   5       18.07        9.78     12.83 o 
  -4   6   5        0.18      -15.62     19.36 o 
  -3   6   5       65.11       61.69     31.29 o 
  -2   6   5       49.16       76.52     24.08 o 
  -1   6   5       39.68       35.54     26.75 o 
   0   6   5       11.15       21.69     24.22 o 
   1   6   5        0.07       -4.20     13.38 o 
   2   6   5        1.24       15.93     14.43 o 
   3   6   5        9.20        5.61      7.84 o 
 -18   0   6        0.05      -10.88     12.69 o 
 -16   0   6       35.99       65.95     18.15 o 
 -14   0   6      140.24      154.71     23.78 o 
 -12   0   6      644.34      602.62     24.70 o 
 -10   0   6       33.15       43.86     10.92 o 
  -8   0   6      212.48      196.20     10.46 o 
  -6   0   6      700.28      651.03     22.94 o 
  -4   0   6     3612.43     3644.26    106.03 o 
  -2   0   6      558.31      513.00     17.74 o 
   0   0   6       28.87       28.78      4.11 o 
   2   0   6     2255.87     2040.56     49.31 o 
   4   0   6     1485.62     1557.45     39.29 o 
   6   0   6     4450.85     4922.21    116.34 o 
   8   0   6      115.88      143.54     11.31 o 
  10   0   6      308.16      264.45     12.27 o 
  12   0   6       22.32       25.16      8.43 o 
  14   0   6        1.52       -5.14      8.21 o 
  16   0   6       41.17       41.56     11.43 o 
 -18   1   6       34.27       25.82     12.70 o 
 -17   1   6        0.02        1.43      9.65 o 
 -16   1   6      118.44      137.58     16.99 o 
 -15   1   6       12.44        4.83      8.61 o 
 -14   1   6      214.04      218.93     21.75 o 
 -13   1   6        1.47       -4.65      6.72 o 
 -12   1   6      299.27      300.64     17.47 o 
 -11   1   6       66.60       78.07     10.39 o 
 -10   1   6      133.10      141.00     14.02 o 
  -9   1   6      317.11      294.99     11.96 o 
  -8   1   6      201.35      198.31      8.99 o 
  -7   1   6      172.11      175.79      6.78 o 
  -6   1   6      262.98      288.71      9.05 o 
  -5   1   6       39.67       44.82      4.20 o 
  -4   1   6      889.07      897.56     21.06 o 
  -3   1   6      757.64      723.28     25.18 o 
  -2   1   6     6778.75     6817.22    137.87 o 
  -1   1   6      217.59      212.17      8.67 o 
   0   1   6     3639.39     3585.96     86.05 o 
   1   1   6     1924.84     1913.39     48.01 o 
   2   1   6      162.21      158.54      8.58 o 
   3   1   6      253.01      249.01      6.30 o 
   4   1   6      351.03      383.64      8.84 o 
   5   1   6       66.78       64.86      4.30 o 
   6   1   6      285.50      265.35      7.44 o 
   7   1   6      110.53      104.25      6.28 o 
   8   1   6        0.08       -1.97      2.59 o 
   9   1   6      357.90      335.56      9.66 o 
  10   1   6       10.08        3.25      4.23 o 
  11   1   6       29.71       37.03      6.25 o 
  12   1   6       13.16       10.68      6.25 o 
  13   1   6      287.49      270.77     13.75 o 
  14   1   6        0.46       -6.14      6.37 o 
  15   1   6        9.21        3.20      7.55 o 
  16   1   6       27.92       36.00     10.09 o 
 -17   2   6        0.04       -2.13     10.01 o 
 -16   2   6       18.55       19.33     11.23 o 
 -15   2   6        8.91        3.44      9.50 o 
 -14   2   6        8.66        0.19      8.79 o 
 -13   2   6        6.52       10.89      8.81 o 
 -12   2   6       12.52       12.34      8.34 o 
 -11   2   6      146.04      135.51     12.20 o 
 -10   2   6      230.16      204.57     13.36 o 
  -9   2   6       39.46       49.70      7.35 o 
  -8   2   6       42.33       53.06      8.38 o 
  -7   2   6        0.27        0.63      2.90 o 
  -6   2   6       56.70       57.26      5.24 o 
  -5   2   6       22.48       37.37      6.59 o 
  -4   2   6       74.22       72.15      7.24 o 
  -3   2   6      601.23      587.52     16.00 o 
  -2   2   6     4394.75     4546.31     94.78 o 
  -1   2   6      170.45      168.53      7.06 o 
   0   2   6       49.97       41.15      7.70 o 
   1   2   6      257.94      255.29      9.07 o 
   2   2   6      792.66      805.19     20.53 o 
   3   2   6        8.64        7.96      3.50 o 
   4   2   6       55.13       54.18      6.33 o 
   5   2   6        3.48        2.57      3.18 o 
   6   2   6       81.76      103.80     11.76 o 
   7   2   6      161.39      165.27      8.67 o 
   8   2   6       17.93       16.12      5.37 o 
   9   2   6      420.93      380.34     15.00 o 
  10   2   6        9.86        6.08      5.93 o 
  11   2   6        0.08       -4.16      6.35 o 
  12   2   6      185.98      202.50     14.22 o 
  13   2   6       92.33       91.26     23.84 o 
  14   2   6       25.57        3.03     10.81 o 
  15   2   6        9.11       -3.91     10.16 o 
 -16   3   6        5.47        5.46     12.95 o 
 -15   3   6       46.18       62.26     14.87 o 
 -14   3   6       18.49        2.71     10.63 o 
 -13   3   6        0.04       -6.05      6.94 o 
 -12   3   6       11.60        3.35      7.15 o 
 -11   3   6      225.19      224.57     14.85 o 
 -10   3   6      168.80      182.88     14.69 o 
  -9   3   6        9.52        5.40      6.08 o 
  -8   3   6      117.36      116.43     26.02 o 
  -7   3   6      255.64      248.62     11.94 o 
  -6   3   6      135.59      135.91      9.56 o 
  -5   3   6       51.45       65.41      6.62 o 
  -4   3   6      120.10      117.08     10.54 o 
  -3   3   6       23.62       17.08      5.08 o 
  -2   3   6       16.61        6.73      4.41 o 
  -1   3   6       96.71      102.53      8.63 o 
   0   3   6        0.08       -5.92      3.94 o 
   1   3   6        1.15       -4.25      4.08 o 
   2   3   6       27.45       30.26     10.17 o 
   3   3   6       60.34       83.96     11.46 o 
   4   3   6        7.34        6.55      4.15 o 
   5   3   6      151.11      140.23      8.69 o 
   6   3   6       19.35        8.47      5.98 o 
   7   3   6      119.53      131.54     13.82 o 
   8   3   6      121.31      155.40     41.83 o 
   9   3   6      210.34      258.31     23.65 o 
  10   3   6      652.76      674.50     60.70 o 
  11   3   6      188.30      214.26     48.66 o 
  12   3   6       18.80        4.80     10.78 o 
  13   3   6       11.36        6.23     11.56 o 
  14   3   6        0.55       -4.91     12.07 o 
 -14   4   6       18.33       24.51     11.41 o 
 -13   4   6        2.04       -0.29      9.70 o 
 -12   4   6        7.17        8.27     10.12 o 
 -11   4   6       10.78        4.37     14.08 o 
 -10   4   6       45.82       37.65     45.97 o 
  -9   4   6       14.98       -8.07      8.91 o 
  -8   4   6       45.50       72.04     17.33 o 
  -7   4   6       52.74       51.16     12.58 o 
  -6   4   6        0.49       -8.92      8.11 o 
  -5   4   6       58.35       62.01     13.05 o 
  -4   4   6      315.45      327.10     31.57 o 
  -3   4   6      312.42      326.26     20.05 o 
  -2   4   6       42.66       42.83      9.51 o 
  -1   4   6      158.75      212.15     18.71 o 
   0   4   6      164.63      222.35     19.32 o 
   1   4   6      414.06      438.47     25.26 o 
   2   4   6      792.41      867.84     36.22 o 
   3   4   6      108.36      137.64     13.29 o 
   4   4   6       40.00       11.62     19.48 o 
   5   4   6       43.09       35.01     11.14 o 
   6   4   6        8.08        5.15      9.33 o 
   7   4   6       23.85       16.04     10.91 o 
   8   4   6      132.61      126.33     30.34 o 
   9   4   6       15.94       21.80     13.08 o 
  10   4   6       36.09       20.13     13.23 o 
  11   4   6       12.64        1.11     11.83 o 
  12   4   6       20.36       25.15     14.56 o 
 -10   5   6        2.54       -3.93     18.03 o 
  -9   5   6        3.12       -4.98     12.92 o 
  -8   5   6        2.76       -5.89     12.63 o 
  -7   5   6        1.72        0.82     12.82 o 
  -6   5   6       75.13       79.69     21.11 o 
  -5   5   6        2.52      -18.19     17.63 o 
  -4   5   6       17.50       11.57     18.11 o 
  -3   5   6      122.88       64.14     24.90 o 
  -2   5   6        0.07       -0.28     11.29 o 
  -1   5   6        0.10       -3.95      9.61 o 
   0   5   6        8.79        2.17     10.45 o 
   1   5   6        3.03       -6.35     16.95 o 
   2   5   6       19.83       -2.53     10.62 o 
   3   5   6       32.81       34.67     14.17 o 
   4   5   6        2.64       -5.91      8.09 o 
   5   5   6       46.91       42.64     11.84 o 
   6   5   6       17.37       15.04     10.35 o 
   7   5   6        5.08        8.75     10.64 o 
   8   5   6        2.04        1.70     11.19 o 
   9   5   6        3.95        1.28     15.78 o 
  -4   6   6        0.89       -3.24     16.95 o 
  -3   6   6        0.07        2.76     16.69 o 
  -2   6   6        0.87       18.88     17.32 o 
  -1   6   6       31.28       -8.96     22.25 o 
   0   6   6       16.60       26.27     26.91 o 
   1   6   6       61.00       85.78     19.95 o 
   2   6   6        8.38       10.78     15.00 o 
 -17   0   7       65.35       85.67     20.96 o 
 -13   0   7      363.20      306.07     24.14 o 
 -11   0   7      108.27      131.62     12.73 o 
  -9   0   7      169.37      146.31      9.76 o 
  -7   0   7      232.51      232.96     16.27 o 
  -5   0   7     1119.58     1136.99     36.65 o 
  -3   0   7      241.29      214.66      9.84 o 
  -1   0   7       23.61       21.36      4.17 o 
   1   0   7     1018.39      919.04     29.61 o 
   3   0   7     2581.35     2467.76     59.84 o 
   5   0   7     1953.77     1973.27     49.48 o 
   7   0   7      671.94      639.70     19.97 o 
   9   0   7        3.99        7.69      5.09 o 
  11   0   7      184.91      197.12     14.32 o 
  13   0   7        6.99        4.80      7.73 o 
  15   0   7       76.17       81.54     14.66 o 
 -18   1   7        6.32      -13.23     10.20 o 
 -17   1   7       26.57       19.05     10.33 o 
 -16   1   7       23.83       24.44     10.54 o 
 -15   1   7       15.89       19.88     16.55 o 
 -14   1   7      456.99      415.81     20.99 o 
 -13   1   7        5.51        0.72      6.07 o 
 -12   1   7       23.50       26.00      6.93 o 
 -11   1   7       35.55       29.65      7.60 o 
 -10   1   7       14.32       18.31      5.56 o 
  -9   1   7       40.38       56.54      5.61 o 
  -8   1   7       41.91       44.47      5.18 o 
  -7   1   7      551.24      588.70     15.80 o 
  -6   1   7      314.56      307.29      9.73 o 
  -5   1   7     2372.94     2464.09     52.68 o 
  -4   1   7      133.90      141.57      5.75 o 
  -3   1   7        3.45        4.78      2.42 o 
  -2   1   7        4.85        1.01      2.03 o 
  -1   1   7      383.51      384.46     13.03 o 
   0   1   7     2868.49     3040.68     74.07 o 
   1   1   7     3580.11     3693.39     75.75 o 
   2   1   7       43.68       59.57      6.54 o 
   3   1   7        1.00        1.47      1.88 o 
   4   1   7      190.27      222.24      6.26 o 
   5   1   7     1304.76     1425.32     26.43 o 
   6   1   7      396.44      414.20     10.24 o 
   7   1   7        1.14       -1.43      2.54 o 
   8   1   7        9.63        4.77      3.30 o 
   9   1   7      699.35      676.49     15.78 o 
  10   1   7        4.44        4.22      4.50 o 
  11   1   7      305.04      283.08     10.62 o 
  12   1   7       94.41       84.57      8.27 o 
  13   1   7        9.68        9.20      6.40 o 
  14   1   7        0.17       -5.80      8.58 o 
  15   1   7       19.11        8.35     10.10 o 
  16   1   7        5.67       -0.64     10.65 o 
 -17   2   7       15.02        0.32     15.98 o 
 -16   2   7        2.61       -1.64      8.53 o 
 -15   2   7       22.75        5.24      9.48 o 
 -14   2   7      105.81      138.56     31.65 o 
 -13   2   7        1.58        2.01      8.36 o 
 -12   2   7        0.00        0.55      7.67 o 
 -11   2   7        2.52       -1.47      6.73 o 
 -10   2   7      144.19      160.59     19.12 o 
  -9   2   7       31.56       41.39     10.06 o 
  -8   2   7       65.73       57.53     13.51 o 
  -7   2   7       43.18       69.23      9.27 o 
  -6   2   7      266.45      201.19      9.99 o 
  -5   2   7        5.11        1.51      3.97 o 
  -4   2   7       23.17       22.16      4.21 o 
  -3   2   7        2.61        2.88      3.14 o 
  -2   2   7      642.15      609.20     18.32 o 
  -1   2   7     1923.31     1923.70     42.80 o 
   0   2   7      162.37      129.93      6.28 o 
   1   2   7      771.87      901.20     22.45 o 
   2   2   7       18.25       16.05      4.80 o 
   3   2   7      205.58      186.68      7.67 o 
   4   2   7       18.73       18.25      4.25 o 
   5   2   7      104.41      107.45      6.64 o 
   6   2   7      129.40      123.87      6.98 o 
   7   2   7        3.27        5.63      3.93 o 
   8   2   7      117.42      126.18     13.08 o 
   9   2   7       78.29      101.36     12.60 o 
  10   2   7        4.15       -0.60      7.24 o 
  11   2   7       19.45       14.66      8.46 o 
  12   2   7        1.06       -4.61      8.63 o 
  13   2   7       12.73       13.30     11.30 o 
  14   2   7       27.00        6.05     10.70 o 
  15   2   7       10.52       -1.36     11.50 o 
 -15   3   7        5.13        1.74     11.30 o 
 -14   3   7      126.72      145.70     23.05 o 
 -13   3   7        6.13       -8.59      9.40 o 
 -12   3   7        1.03      -11.92      7.95 o 
 -11   3   7      174.88      179.61     13.19 o 
 -10   3   7       53.80       79.63     10.29 o 
  -9   3   7        5.35        7.63      8.14 o 
  -8   3   7       68.70       83.71     12.87 o 
  -7   3   7      221.08      223.30     11.59 o 
  -6   3   7        0.01       -1.96      4.65 o 
  -5   3   7      166.67      156.72      7.38 o 
  -4   3   7      406.49      380.45     15.58 o 
  -3   3   7      134.53      138.64     11.29 o 
  -2   3   7       27.79       14.56      8.38 o 
  -1   3   7        1.23       -6.23      4.40 o 
   0   3   7        0.17       -5.93      3.95 o 
   1   3   7       30.39       25.75      5.58 o 
   2   3   7       23.20       11.62      4.93 o 
   3   3   7      228.27      215.27     12.34 o 
   4   3   7       14.08       13.04      4.85 o 
   5   3   7        0.04        3.79      4.91 o 
   6   3   7       83.72       63.79     10.84 o 
   7   3   7        0.77       -7.83      6.19 o 
   8   3   7      159.55      175.72     21.76 o 
   9   3   7       54.12       89.36     16.06 o 
  10   3   7      270.55      310.49     35.99 o 
  11   3   7        0.59        2.21     10.03 o 
  12   3   7       16.56       22.55     12.81 o 
  13   3   7        9.12       -0.83     11.76 o 
  14   3   7        8.44        3.75     12.40 o 
 -13   4   7        2.07       -3.44     11.98 o 
 -12   4   7       10.38        1.68     16.02 o 
 -11   4   7        2.00        2.85     10.11 o 
 -10   4   7       16.73        9.58     10.01 o 
  -9   4   7       45.76       50.20     19.42 o 
  -8   4   7      116.70      147.78     21.61 o 
  -7   4   7        0.77       -2.94      8.71 o 
  -6   4   7       69.88       62.61     25.68 o 
  -5   4   7      373.01      370.85     42.46 o 
  -4   4   7      241.15      279.81     18.71 o 
  -3   4   7     2073.27     2004.98    103.52 o 
  -2   4   7      612.63      574.86     26.91 o 
  -1   4   7      334.97      335.71     23.18 o 
   0   4   7       74.49       84.07     15.58 o 
   1   4   7       37.70       32.20     18.81 o 
   2   4   7       43.80       34.74      9.64 o 
   3   4   7       39.45       38.18     12.88 o 
   4   4   7       51.78       27.48      9.99 o 
   5   4   7      274.42      276.27     21.24 o 
   6   4   7       50.42       44.73     13.05 o 
   7   4   7       89.30       81.93     15.14 o 
   8   4   7       81.73      106.83     17.63 o 
   9   4   7      160.94      154.88     21.16 o 
  10   4   7        9.74        9.45     12.74 o 
  11   4   7        1.18       -0.19     12.39 o 
  12   4   7        7.62       -7.21     17.83 o 
 -10   5   7        2.78       -3.42     13.03 o 
  -9   5   7        2.28      -11.97     19.64 o 
  -8   5   7        4.12      -25.42     17.71 o 
  -7   5   7      141.89       96.67     28.96 o 
  -6   5   7        3.07       -1.49     18.51 o 
  -5   5   7       83.23      100.94     19.95 o 
  -4   5   7        1.78       -6.62     12.59 o 
  -3   5   7       20.07        7.80     12.49 o 
  -2   5   7        0.74      -11.45     11.28 o 
  -1   5   7        9.97       12.83     11.86 o 
   0   5   7       48.44       24.57     26.15 o 
   1   5   7        2.09      -10.00     17.55 o 
   2   5   7        0.76      -12.37     11.07 o 
   3   5   7       19.86       18.43     13.08 o 
   4   5   7       74.51       77.43     45.12 o 
   5   5   7       29.46       13.04      9.51 o 
   6   5   7        0.01       -2.28      9.61 o 
   7   5   7        0.66       -0.19     10.21 o 
   8   5   7       24.70       10.19     11.88 o 
  -2   6   7        3.36       15.12     17.32 o 
  -1   6   7       12.19       -2.89     23.13 o 
   0   6   7        4.90      -29.60     21.04 o 
 -18   0   8        1.29       -1.49     15.50 o 
 -16   0   8       80.02       67.96     19.00 o 
 -14   0   8      806.07      755.89     45.07 o 
 -12   0   8       50.78       60.38     10.09 o 
 -10   0   8       16.38       17.77      6.30 o 
  -8   0   8      265.53      250.22     12.66 o 
  -6   0   8      347.88      346.87     24.96 o 
  -4   0   8       52.94       66.79      7.11 o 
  -2   0   8      845.32      858.43     28.46 o 
   0   0   8        3.32        6.46      3.78 o 
   2   0   8       40.31       43.46      5.52 o 
   4   0   8      173.70      156.07      8.70 o 
   6   0   8      198.22      196.84     12.91 o 
   8   0   8       13.49        6.57      4.82 o 
  10   0   8        0.45       -5.29      5.56 o 
  12   0   8      276.43      258.39     31.17 o 
  14   0   8      200.11      219.16     35.42 o 
  16   0   8        7.85       17.39     17.43 o 
 -17   1   8       16.97       10.06     17.39 o 
 -16   1   8      224.69      211.66     30.20 o 
 -15   1   8       12.34       16.93      9.83 o 
 -14   1   8        6.85        8.49      7.27 o 
 -13   1   8        0.33       -6.17      6.78 o 
 -12   1   8      114.99      146.86     12.28 o 
 -11   1   8        4.65       -5.36      5.02 o 
 -10   1   8        0.97        0.00      4.79 o 
  -9   1   8      300.59      268.11      9.66 o 
  -8   1   8      136.62      129.80      9.63 o 
  -7   1   8     1218.97     1274.28     38.46 o 
  -6   1   8      138.35      156.38      6.98 o 
  -5   1   8      590.90      614.86     19.15 o 
  -4   1   8      818.17      742.01     18.95 o 
  -3   1   8      436.88      456.66     15.09 o 
  -2   1   8      708.07      694.61     17.06 o 
  -1   1   8        9.99        7.93      3.66 o 
   0   1   8     1722.30     1741.25     44.84 o 
   1   1   8     3620.89     3954.64     81.26 o 
   2   1   8      342.61      323.66      9.97 o 
   3   1   8      111.89      114.85      4.69 o 
   4   1   8       84.92       89.74      7.00 o 
   5   1   8       20.81       22.03      3.26 o 
   6   1   8        8.33        8.83      2.98 o 
   7   1   8      294.08      289.25      8.49 o 
   8   1   8        8.10       14.79      4.02 o 
   9   1   8      587.80      571.07     14.17 o 
  10   1   8       14.89        9.27      5.05 o 
  11   1   8        2.72       -0.77      4.89 o 
  12   1   8      127.65      129.68     16.00 o 
  13   1   8        0.57       -0.75      6.63 o 
  14   1   8        0.66      -12.12      8.57 o 
  15   1   8        8.81        0.99      9.76 o 
 -17   2   8        0.08       -3.07     14.80 o 
 -16   2   8       29.57       38.07     11.06 o 
 -15   2   8        0.02       -5.62      7.95 o 
 -14   2   8        2.73        1.78      8.92 o 
 -13   2   8       99.33      103.75     18.96 o 
 -12   2   8       73.25       68.07     15.87 o 
 -11   2   8       22.85       24.64      7.73 o 
 -10   2   8        6.84        7.39      7.41 o 
  -9   2   8      133.77      143.13     10.81 o 
  -8   2   8        5.17       -1.81      4.91 o 
  -7   2   8       24.75       21.62      8.03 o 
  -6   2   8       38.18       39.80      5.21 o 
  -5   2   8      488.34      428.49     15.87 o 
  -4   2   8     4651.07     4760.29    220.89 o 
  -3   2   8      654.39      652.92     48.18 o 
  -2   2   8      146.03      141.42      6.64 o 
  -1   2   8      562.06      531.11     19.49 o 
   0   2   8      713.20      714.46     18.41 o 
   1   2   8       10.55        1.51      4.28 o 
   2   2   8       47.81       50.40     11.77 o 
   3   2   8      566.19      573.89     29.59 o 
   4   2   8      229.64      217.30      9.86 o 
   5   2   8        6.46        6.94      4.66 o 
   6   2   8       90.72       94.96      8.57 o 
   7   2   8      384.88      377.53     14.02 o 
   8   2   8      649.63      670.02     25.30 o 
   9   2   8      337.71      328.82     16.86 o 
  10   2   8       16.05        1.01      8.38 o 
  11   2   8       32.59       31.09      9.90 o 
  12   2   8      205.42      239.11     30.96 o 
  13   2   8       44.89       34.50     12.76 o 
  14   2   8        6.71        6.85     11.12 o 
  15   2   8        3.74        7.17     12.48 o 
 -15   3   8        6.83       -4.41      9.69 o 
 -14   3   8       41.78       43.59     17.59 o 
 -13   3   8        1.80       -1.06      9.59 o 
 -12   3   8        1.44       -5.34      7.94 o 
 -11   3   8       54.62       53.63     26.77 o 
 -10   3   8      339.44      348.12     21.41 o 
  -9   3   8       63.85       71.81     15.66 o 
  -8   3   8        6.27       -1.71      5.56 o 
  -7   3   8        2.38       -6.20      6.53 o 
  -6   3   8      260.05      264.09     20.09 o 
  -5   3   8       38.19       29.91      6.00 o 
  -4   3   8      483.15      455.39     14.96 o 
  -3   3   8      584.46      573.49     18.15 o 
  -2   3   8       54.86       56.75     15.78 o 
  -1   3   8        4.19       -2.32      5.25 o 
   0   3   8      233.14      240.27     20.27 o 
   1   3   8       53.84       79.75      9.77 o 
   2   3   8       80.52       90.36     15.17 o 
   3   3   8      264.46      234.49     13.09 o 
   4   3   8       24.83       17.85      5.47 o 
   5   3   8       49.28       46.23      7.91 o 
   6   3   8        0.22      -10.18      6.78 o 
   7   3   8        0.14        1.17      7.13 o 
   8   3   8       67.24       55.97     11.64 o 
   9   3   8       85.83      101.02     14.30 o 
  10   3   8       50.56       94.66     17.25 o 
  11   3   8        0.39        7.65     11.14 o 
  12   3   8        0.13        8.70     15.46 o 
  13   3   8        0.01       -3.71     12.04 o 
 -13   4   8        0.46      -14.95     11.02 o 
 -12   4   8       38.83       19.06     12.43 o 
 -11   4   8       69.36       72.50     15.35 o 
 -10   4   8       33.48       40.37     12.75 o 
  -9   4   8       12.81       17.15     14.58 o 
  -8   4   8        0.47       -1.96      7.64 o 
  -7   4   8       47.54       42.87     12.28 o 
  -6   4   8      153.93      146.60     24.62 o 
  -5   4   8       33.48       34.91     12.47 o 
  -4   4   8      121.32      119.09     17.86 o 
  -3   4   8       88.85       88.16     12.60 o 
  -2   4   8      126.45      137.99     27.85 o 
  -1   4   8      329.04      315.20     17.43 o 
   0   4   8        7.76       -1.50      7.25 o 
   1   4   8      103.67      113.27     18.69 o 
   2   4   8       68.70       79.71     20.54 o 
   3   4   8       80.62       70.89      9.97 o 
   4   4   8      109.39       95.59     17.38 o 
   5   4   8      175.05      185.83     17.15 o 
   6   4   8        0.21      -10.05      8.87 o 
   7   4   8        2.01       -7.37      9.40 o 
   8   4   8        0.30       -7.40     10.14 o 
   9   4   8      232.46      264.12     26.14 o 
  10   4   8        3.32       -9.73     11.63 o 
  11   4   8       16.60        1.09     12.75 o 
 -10   5   8       27.18        4.66     21.13 o 
  -9   5   8       22.70       22.66     27.23 o 
  -8   5   8        2.58      -15.09     15.38 o 
  -7   5   8        4.04        4.92     14.43 o 
  -6   5   8       45.09       72.62     17.89 o 
  -5   5   8       28.79       40.67     33.11 o 
  -4   5   8       22.63       14.90     12.62 o 
  -3   5   8        1.15      -11.56     11.06 o 
  -2   5   8        7.98       -3.39     12.21 o 
  -1   5   8        5.53       -4.01     11.12 o 
   0   5   8       14.05       -2.19     11.98 o 
   1   5   8        3.15      -21.13     16.59 o 
   2   5   8        0.22       -6.12     11.33 o 
   3   5   8        7.62       -5.35     11.31 o 
   4   5   8       27.04       18.94     11.79 o 
   5   5   8        0.02        4.76      8.56 o 
   6   5   8       44.49       49.82     18.45 o 
   7   5   8        5.96       -0.81     10.91 o 
   8   5   8        2.37        2.13     11.94 o 
 -17   0   9        1.38       10.80     14.50 o 
 -15   0   9      369.65      340.81     28.24 o 
 -13   0   9       41.46       38.19     14.18 o 
 -11   0   9       56.70       36.13      8.48 o 
  -9   0   9      303.55      337.16     16.45 o 
  -7   0   9     1577.00     1542.72     49.74 o 
  -5   0   9     1958.31     1970.75     61.07 o 
  -3   0   9       12.45        7.31      4.23 o 
  -1   0   9        4.76        5.45      4.00 o 
   1   0   9      317.83      325.36     20.69 o 
   3   0   9        0.16       -3.96      2.64 o 
   5   0   9       73.27       76.96      6.96 o 
   7   0   9      339.44      331.88     13.89 o 
   9   0   9     1167.97     1223.86     35.33 o 
  11   0   9      611.36      627.93     25.04 o 
  13   0   9       61.26       30.04     16.59 o 
  15   0   9       50.03       52.05     18.96 o 
 -17   1   9       28.54       15.41     10.80 o 
 -16   1   9        4.78        8.68      9.79 o 
 -15   1   9      397.66      343.38     30.00 o 
 -14   1   9       64.02       76.53     14.64 o 
 -13   1   9        3.06        3.00      6.80 o 
 -12   1   9       34.10       29.73      7.66 o 
 -11   1   9      136.63      187.94     21.93 o 
 -10   1   9       62.05       78.28      7.06 o 
  -9   1   9        1.42        1.62      3.75 o 
  -8   1   9       72.80       88.24      9.11 o 
  -7   1   9     1079.09     1107.84     31.35 o 
  -6   1   9      210.08      187.74      7.65 o 
  -5   1   9      187.54      147.02      6.49 o 
  -4   1   9      541.35      513.36     14.12 o 
  -3   1   9      204.99      207.13      7.44 o 
  -2   1   9     1651.20     1653.03     37.07 o 
  -1   1   9      110.29      127.96      9.30 o 
   0   1   9      229.22      217.26      9.69 o 
   1   1   9      914.24      907.90     26.24 o 
   2   1   9      212.10      198.48      7.69 o 
   3   1   9       20.93       17.92      5.74 o 
   4   1   9      275.29      281.36      7.49 o 
   5   1   9      229.00      202.49      6.46 o 
   6   1   9        2.28       -0.21      2.88 o 
   7   1   9       51.58       56.08      4.98 o 
   8   1   9     1145.73     1121.08     25.84 o 
   9   1   9       44.44       60.69      7.03 o 
  10   1   9        0.82       -1.65      5.64 o 
  11   1   9       48.29       41.33      7.61 o 
  12   1   9       21.38       28.69      9.38 o 
  13   1   9       22.92       21.45      9.34 o 
  14   1   9       23.97       20.48     10.93 o 
  15   1   9        4.76      -14.27      9.51 o 
 -16   2   9       10.74       -4.07      9.42 o 
 -15   2   9        1.36      -13.20      9.60 o 
 -14   2   9       48.80       55.35     15.30 o 
 -13   2   9      244.16      218.95     18.47 o 
 -12   2   9       73.48       83.41     11.27 o 
 -11   2   9      118.05      141.71     17.76 o 
 -10   2   9        4.59        3.52      6.20 o 
  -9   2   9      108.38      133.29     11.70 o 
  -8   2   9       18.40       11.74      6.03 o 
  -7   2   9       23.05       18.97      4.94 o 
  -6   2   9      124.36      136.49     13.42 o 
  -5   2   9      798.44      792.18     36.16 o 
  -4   2   9     4036.23     4076.53    179.23 o 
  -3   2   9     1237.28     1240.03     53.60 o 
  -2   2   9     1341.20     1336.48     60.02 o 
  -1   2   9      266.01      233.03     21.33 o 
   0   2   9        3.27       -0.63      4.20 o 
   1   2   9       14.84       13.01      5.45 o 
   2   2   9      196.21      202.92     10.45 o 
   3   2   9      200.18      190.08     10.79 o 
   4   2   9       48.37       72.04      7.98 o 
   5   2   9       96.31      106.25      9.10 o 
   6   2   9      274.95      272.93     11.59 o 
   7   2   9      836.32      811.12     24.47 o 
   8   2   9      783.46      827.99     29.50 o 
   9   2   9      406.14      433.79     19.89 o 
  10   2   9        3.76       -4.48      8.36 o 
  11   2   9       38.43       34.88     10.17 o 
  12   2   9       58.07       72.04     16.47 o 
  13   2   9       45.42       50.07     16.11 o 
  14   2   9       14.35        6.85     11.34 o 
 -15   3   9        0.18      -11.78      9.69 o 
 -14   3   9       15.15        8.44     10.17 o 
 -13   3   9        0.56       -4.81      8.27 o 
 -12   3   9      115.18      128.29     21.26 o 
 -11   3   9        0.13       -2.80      9.11 o 
 -10   3   9        3.98        3.86     13.42 o 
  -9   3   9       10.68       -6.02      8.90 o 
  -8   3   9        3.66       -4.44      5.53 o 
  -7   3   9        7.64       13.04      7.66 o 
  -6   3   9        0.06       -1.33      5.38 o 
  -5   3   9       59.14       69.98      7.86 o 
  -4   3   9       51.38       43.26     10.17 o 
  -3   3   9      307.21      306.33     14.89 o 
  -2   3   9      175.90      186.42     18.36 o 
  -1   3   9      179.78      214.49     17.92 o 
   0   3   9      490.26      501.36     19.80 o 
   1   3   9       13.55        7.29      6.48 o 
   2   3   9        8.80        0.83      5.96 o 
   3   3   9       37.29       46.75     10.35 o 
   4   3   9      226.42      234.38     12.64 o 
   5   3   9        7.96       12.92      5.90 o 
   6   3   9        3.05        6.93      7.73 o 
   7   3   9       11.62       16.18      8.56 o 
   8   3   9       27.23       12.98      8.83 o 
   9   3   9       35.17       37.14     11.46 o 
  10   3   9       14.13       16.02     10.47 o 
  11   3   9      126.04      137.25     20.10 o 
  12   3   9        1.65       -2.76     12.26 o 
  13   3   9        0.29      -12.18     11.95 o 
 -13   4   9        5.60       -6.06      9.72 o 
 -12   4   9        0.65       -6.99      9.85 o 
 -11   4   9        0.34      -11.55      9.71 o 
 -10   4   9       20.18       10.14     12.52 o 
  -9   4   9       19.57        5.55     13.70 o 
  -8   4   9       42.61       47.21     14.96 o 
  -7   4   9        3.04      -13.34      8.89 o 
  -6   4   9       47.32       40.96     16.49 o 
  -5   4   9       25.73        0.42     13.05 o 
  -4   4   9       21.44       25.63     11.54 o 
  -3   4   9      182.98      226.42     27.15 o 
  -2   4   9       43.53       43.70     10.55 o 
  -1   4   9       22.48       12.20      8.59 o 
   0   4   9        0.04       -1.96      7.37 o 
   1   4   9        0.51       -3.21      7.27 o 
   2   4   9       24.31       21.41      9.11 o 
   3   4   9       25.81       16.53      8.12 o 
   4   4   9       49.53       15.29      8.03 o 
   5   4   9        0.73       -6.41      7.45 o 
   6   4   9        4.86       -0.62      8.16 o 
   7   4   9       50.38       59.16     14.23 o 
   8   4   9        0.05       -6.76      9.54 o 
   9   4   9       17.28       30.71     13.44 o 
  10   4   9        1.72      -16.91     11.28 o 
  -9   5   9        4.20       -6.12     15.55 o 
  -8   5   9        0.04        1.13     14.80 o 
  -7   5   9       27.10       15.03     19.94 o 
  -6   5   9        0.21       -4.57     13.13 o 
  -5   5   9       95.47       79.46     18.40 o 
  -4   5   9      108.82      141.71     22.19 o 
  -3   5   9        2.55        3.88     12.72 o 
  -2   5   9       74.00       92.89     18.01 o 
  -1   5   9       20.86       19.65     18.43 o 
   0   5   9      126.06      146.20     22.11 o 
   1   5   9        6.18        2.97     19.16 o 
   2   5   9        0.58       -8.67     20.00 o 
   3   5   9       72.70       44.94     22.33 o 
   4   5   9       62.77       53.41     35.42 o 
   5   5   9       49.74       25.73     10.06 o 
   6   5   9       62.40       48.01     12.96 o 
   7   5   9        2.26       -8.41     10.66 o 
 -16   0  10      244.09      297.54     34.70 o 
 -14   0  10      150.30      172.54     25.30 o 
 -12   0  10        1.30       -8.74      6.50 o 
 -10   0  10       18.06       23.05      7.16 o 
  -8   0  10     1473.52     1554.73     51.03 o 
  -6   0  10      351.87      371.98     16.51 o 
  -4   0  10       11.95        8.18      4.84 o 
  -2   0  10     2567.30     2442.13     74.05 o 
   0   0  10       19.68       21.45      5.57 o 
   2   0  10     1001.78     1019.26     33.79 o 
   4   0  10       25.76       20.23      4.54 o 
   6   0  10        5.44       -1.25      4.41 o 
   8   0  10       37.92       43.93      9.21 o 
  10   0  10      263.12      248.11     20.68 o 
  12   0  10        9.40       -6.55     12.13 o 
  14   0  10       15.80       13.25     16.10 o 
 -17   1  10        6.57        9.06     11.52 o 
 -16   1  10       26.61       22.79     12.03 o 
 -15   1  10       62.30      101.80     15.61 o 
 -14   1  10       62.77       75.15     11.09 o 
 -13   1  10      122.42      145.40     13.61 o 
 -12   1  10       54.37       53.47      9.64 o 
 -11   1  10       39.89       42.10      7.94 o 
 -10   1  10        0.01        0.17      4.13 o 
  -9   1  10        0.10       -2.10      4.37 o 
  -8   1  10       58.61       62.38      6.29 o 
  -7   1  10      230.84      253.08     10.44 o 
  -6   1  10       46.50       60.76      5.97 o 
  -5   1  10      291.39      267.23      9.52 o 
  -4   1  10      123.72      126.08      7.13 o 
  -3   1  10       61.85       61.42      5.50 o 
  -2   1  10      124.95      124.48      8.56 o 
  -1   1  10      160.77      147.92      8.07 o 
   0   1  10      454.88      444.89     15.66 o 
   1   1  10      890.27      857.30     25.46 o 
   2   1  10      117.39      141.79     18.11 o 
   3   1  10      125.60      111.20     11.98 o 
   4   1  10      206.17      188.40      7.33 o 
   5   1  10      114.23      118.07      7.66 o 
   6   1  10      116.61      143.75     12.52 o 
   7   1  10      311.49      290.49     10.43 o 
   8   1  10      155.13      203.06     12.03 o 
   9   1  10      195.25      219.53     21.42 o 
  10   1  10       47.03       55.49     10.60 o 
  11   1  10       52.30       66.69     10.83 o 
  12   1  10      132.84      121.78     14.02 o 
  13   1  10        0.39       -6.82      8.29 o 
  14   1  10        4.58      -12.37     15.22 o 
 -16   2  10        5.53       -0.58      9.72 o 
 -15   2  10        9.58        0.55      9.05 o 
 -14   2  10        0.06       -3.55     11.48 o 
 -13   2  10      112.41      126.48     13.83 o 
 -12   2  10        3.11       -5.06      8.27 o 
 -11   2  10       69.62       70.55     12.15 o 
 -10   2  10       71.95       92.28     15.48 o 
  -9   2  10      189.75      249.11     25.33 o 
  -8   2  10       62.32      105.07     12.85 o 
  -7   2  10        9.96       10.54     10.35 o 
  -6   2  10       65.19       79.05     10.76 o 
  -5   2  10       76.48       90.70     16.56 o 
  -4   2  10     2091.39     2151.22    122.17 o 
  -3   2  10      351.98      329.19     14.30 o 
  -2   2  10      360.41      341.05     14.39 o 
  -1   2  10        8.33       -2.16      4.86 o 
   0   2  10        8.58       11.62      5.30 o 
   1   2  10       10.77        6.01      4.76 o 
   2   2  10       22.42       19.62      6.39 o 
   3   2  10      183.62      206.92     13.97 o 
   4   2  10       37.61       30.85      5.69 o 
   5   2  10        2.52       -1.88      4.99 o 
   6   2  10      284.91      258.33     11.76 o 
   7   2  10      128.23      164.49     12.55 o 
   8   2  10      275.84      272.41     26.49 o 
   9   2  10       16.17       12.72      8.03 o 
  10   2  10        3.04        7.01      9.28 o 
  11   2  10       43.02       33.84     14.71 o 
  12   2  10       12.04       16.37     11.04 o 
  13   2  10        0.14       -4.82      9.92 o 
 -15   3  10        2.22       -4.12     10.15 o 
 -14   3  10       17.39       16.96     10.20 o 
 -13   3  10        4.50       -3.60      9.02 o 
 -12   3  10      123.11      143.58     20.26 o 
 -11   3  10       54.21       38.99     12.85 o 
 -10   3  10       21.42        1.19     11.99 o 
  -9   3  10        2.27       -7.19      6.55 o 
  -8   3  10      217.19      189.63     29.27 o 
  -7   3  10      120.99      152.46     22.19 o 
  -6   3  10        5.65        2.06     10.02 o 
  -5   3  10      569.59      526.60     20.81 o 
  -4   3  10      306.57      295.84     15.13 o 
  -3   3  10       40.25       30.72      8.15 o 
  -2   3  10        2.81       -2.43      6.05 o 
  -1   3  10      291.97      247.06     22.77 o 
   0   3  10      208.62      228.81     14.52 o 
   1   3  10        0.00       -3.33      6.22 o 
   2   3  10      153.38      164.85     25.13 o 
   3   3  10       10.08       -3.20      6.44 o 
   4   3  10        9.60        7.47      5.63 o 
   5   3  10       28.62       19.49      6.47 o 
   6   3  10        1.87       -7.17      7.18 o 
   7   3  10      154.65      150.21     16.54 o 
   8   3  10       49.84       40.34     10.89 o 
   9   3  10      136.90      185.56     25.13 o 
  10   3  10       42.39       23.84     12.23 o 
  11   3  10        0.30       -5.63     10.40 o 
  12   3  10       21.11       27.26     14.31 o 
 -12   4  10        0.03      -19.25     12.84 o 
 -11   4  10        0.98      -13.77     13.26 o 
 -10   4  10        0.00       -1.96     13.00 o 
  -9   4  10        0.24      -11.92     11.60 o 
  -8   4  10       60.05       38.74     15.42 o 
  -7   4  10       78.68      112.17     18.98 o 
  -6   4  10       28.23       11.88     12.18 o 
  -5   4  10       67.97       50.03     23.80 o 
  -4   4  10       33.98       29.87     18.60 o 
  -3   4  10       10.93       -1.07      8.48 o 
  -2   4  10       19.06        3.72      8.23 o 
  -1   4  10        9.60       -4.16      7.59 o 
   0   4  10        3.52       -7.91      7.62 o 
   1   4  10      135.77      168.92     32.96 o 
   2   4  10       27.86       34.17     10.37 o 
   3   4  10      127.37      121.82     15.27 o 
   4   4  10       28.16        8.74      7.45 o 
   5   4  10       47.01       32.03     10.00 o 
   6   4  10        7.62       -0.29      8.52 o 
   7   4  10       27.73       26.34     11.35 o 
   8   4  10      178.55      148.11     17.72 o 
   9   4  10        4.71       -6.28     11.33 o 
  10   4  10       52.46       39.57     16.08 o 
  -9   5  10        7.43       13.97     17.47 o 
  -8   5  10        4.37       -5.53     14.55 o 
  -7   5  10        9.42      -16.37     20.30 o 
  -6   5  10       15.59      -12.88     13.77 o 
  -5   5  10       87.80      120.56     21.18 o 
  -4   5  10       18.66       18.37     14.52 o 
  -3   5  10        1.77      -15.17     11.71 o 
  -2   5  10       67.02       50.05     15.37 o 
  -1   5  10        3.68       -8.16     12.11 o 
   0   5  10       30.91       49.24     15.82 o 
   1   5  10       34.82       33.21     23.29 o 
   2   5  10       29.23       31.77     21.85 o 
   3   5  10       21.59       41.21     20.84 o 
   4   5  10        2.80       -2.43     11.33 o 
   5   5  10        8.46        8.27      9.38 o 
   6   5  10       69.95       67.58     15.02 o 
 -17   0  11       12.08       22.65     17.83 o 
 -15   0  11      109.63      154.27     26.07 o 
 -13   0  11        8.08       13.13     12.77 o 
 -11   0  11      131.23      134.95     13.79 o 
  -9   0  11        8.70        4.22      5.72 o 
  -7   0  11      705.84      694.22     26.78 o 
  -5   0  11      106.98      108.45     10.62 o 
  -3   0  11       13.91        8.31      5.05 o 
  -1   0  11     4335.96     4355.21    128.07 o 
   1   0  11        7.27        7.91      8.07 o 
   3   0  11      439.79      450.28     15.14 o 
   5   0  11      203.58      198.92     13.03 o 
   7   0  11     1548.42     1491.11     51.86 o 
   9   0  11      484.50      473.01     24.20 o 
  11   0  11      116.81      146.28     26.29 o 
  13   0  11        3.17      -14.14     14.46 o 
 -17   1  11       57.27       45.35     14.74 o 
 -16   1  11       74.71       81.74     14.98 o 
 -15   1  11        4.01        2.12      9.50 o 
 -14   1  11       94.29      118.26     18.98 o 
 -13   1  11        3.17       -0.54      7.02 o 
 -12   1  11        6.86        8.08      7.47 o 
 -11   1  11       54.07       53.53      9.51 o 
 -10   1  11       35.90       38.35      6.31 o 
  -9   1  11      149.16      151.29     16.16 o 
  -8   1  11        1.46       -2.46      3.96 o 
  -7   1  11      179.53      195.31     10.11 o 
  -6   1  11      342.01      341.39     11.49 o 
  -5   1  11       29.64       18.91      9.05 o 
  -4   1  11        3.30       -1.15      3.48 o 
  -3   1  11        0.86       -4.33      2.89 o 
  -2   1  11        6.04       -1.01      3.88 o 
  -1   1  11      497.15      487.17     17.00 o 
   0   1  11       69.37       78.38      8.36 o 
   1   1  11      622.42      640.52     20.83 o 
   2   1  11        2.59        1.05      3.65 o 
   3   1  11      145.96      131.84      7.04 o 
   4   1  11      552.28      535.74     15.78 o 
   5   1  11      134.57      147.08      9.69 o 
   6   1  11        0.28        0.20      5.09 o 
   7   1  11       29.52       44.99      7.81 o 
   8   1  11      181.96      228.57     30.35 o 
   9   1  11       19.14       14.24      6.79 o 
  10   1  11       58.00       85.03     12.06 o 
  11   1  11        4.52        4.13      8.85 o 
  12   1  11       30.85       31.78     14.11 o 
  13   1  11        0.66      -12.42     12.24 o 
  14   1  11        0.09       20.92     18.68 o 
 -16   2  11        9.28        4.09     10.84 o 
 -15   2  11        1.75      -11.15     10.31 o 
 -14   2  11        4.73       -2.66      7.90 o 
 -13   2  11      158.20      171.28     15.80 o 
 -12   2  11      104.75      118.35     13.07 o 
 -11   2  11       40.53       24.23      7.93 o 
 -10   2  11        0.03       -4.06      6.28 o 
  -9   2  11       57.48       71.65      9.68 o 
  -8   2  11      213.91      213.58     20.53 o 
  -7   2  11      385.05      368.48     19.69 o 
  -6   2  11      127.31      153.02     17.65 o 
  -5   2  11        0.35       -4.91      5.10 o 
  -4   2  11      211.04      211.89     11.54 o 
  -3   2  11      257.59      230.72     11.91 o 
  -2   2  11       25.81       16.46      7.39 o 
  -1   2  11       22.72       14.95      5.91 o 
   0   2  11       27.00       26.32      6.56 o 
   1   2  11      448.23      439.61     17.22 o 
   2   2  11        3.03        3.33      5.17 o 
   3   2  11      212.01      215.84     21.71 o 
   4   2  11       52.01       56.34      7.25 o 
   5   2  11       70.46       61.44     11.22 o 
   6   2  11        0.05       -7.52      5.37 o 
   7   2  11        0.02       -8.40      5.60 o 
   8   2  11       22.82       12.96      8.86 o 
   9   2  11        0.59      -12.08      8.05 o 
  10   2  11       21.57       10.09      9.25 o 
  11   2  11        6.61       -1.16      8.94 o 
  12   2  11       15.09        7.83     10.41 o 
  13   2  11        4.99        6.24     11.54 o 
 -14   3  11        3.14       -3.31      9.65 o 
 -13   3  11        7.63        9.83      9.66 o 
 -12   3  11       22.88        9.09      8.99 o 
 -11   3  11       47.52       43.67     15.66 o 
 -10   3  11       18.86       21.65     13.46 o 
  -9   3  11        2.17       -8.97     10.56 o 
  -8   3  11        0.14      -12.07     11.51 o 
  -7   3  11        0.00       -6.93      9.14 o 
  -6   3  11        9.98       17.25     10.61 o 
  -5   3  11      797.21      711.83     52.26 o 
  -4   3  11     2456.64     2295.83    176.06 o 
  -3   3  11       14.27       25.62     13.13 o 
  -2   3  11       34.08       35.06      8.65 o 
  -1   3  11      273.29      277.94     17.04 o 
   0   3  11      400.26      346.97     16.43 o 
   1   3  11       14.39        0.26      6.37 o 
   2   3  11       51.19       66.15     10.31 o 
   3   3  11       28.01       16.11      7.77 o 
   4   3  11      185.25      169.86     11.23 o 
   5   3  11       19.97       28.20      7.33 o 
   6   3  11        7.21        5.81      8.59 o 
   7   3  11       19.08       16.70      9.19 o 
   8   3  11        7.83        4.99      9.37 o 
   9   3  11        0.38       -1.32     10.03 o 
  10   3  11        7.91        5.97     11.08 o 
  11   3  11       59.10       82.44     15.63 o 
 -12   4  11       16.19       31.77     16.80 o 
 -11   4  11        7.83       27.29     15.88 o 
 -10   4  11        1.84       -0.32     13.98 o 
  -9   4  11        4.55        4.45     13.61 o 
  -8   4  11       21.38       18.68     14.92 o 
  -7   4  11       29.03       25.65     14.18 o 
  -6   4  11       12.34        4.76     14.58 o 
  -5   4  11       65.84       35.31     14.66 o 
  -4   4  11        1.70      -14.17      9.78 o 
  -3   4  11        1.66      -11.14      7.43 o 
  -2   4  11        5.00      -11.19      7.62 o 
  -1   4  11        7.25        0.55      7.76 o 
   0   4  11        3.63       -6.13      7.02 o 
   1   4  11       21.57       27.48      9.04 o 
   2   4  11       37.90       44.53     10.34 o 
   3   4  11        0.97        1.82      8.98 o 
   4   4  11        0.00       -4.79      7.01 o 
   5   4  11        9.01       -1.33      8.23 o 
   6   4  11        0.20       -3.10      8.61 o 
   7   4  11       53.07       55.06     13.46 o 
   8   4  11       80.56       75.18     14.86 o 
   9   4  11      194.35      243.60     26.64 o 
  -8   5  11        0.10       13.46     16.45 o 
  -7   5  11       15.69       -2.78     15.22 o 
  -6   5  11        3.92       -3.72     23.21 o 
  -5   5  11       49.23       74.39     18.10 o 
  -4   5  11        0.89       -4.20     12.19 o 
  -3   5  11        3.75       -6.25     11.29 o 
  -2   5  11        5.43       -5.39     13.33 o 
  -1   5  11       53.20       62.43     14.82 o 
   0   5  11        0.08        1.81     10.16 o 
   1   5  11        0.53       -5.66     21.21 o 
   2   5  11        3.55       -6.59     19.88 o 
   3   5  11       79.49      110.89     28.27 o 
   4   5  11        0.90       -3.28      7.94 o 
   5   5  11       16.82       10.59     15.80 o 
 -16   0  12      107.31       62.01     20.36 o 
 -14   0  12       66.19       46.31     18.23 o 
 -12   0  12        4.65       -5.18      7.11 o 
 -10   0  12       78.91       93.42     11.70 o 
  -8   0  12       13.70        9.03      6.80 o 
  -6   0  12      400.76      388.62     17.84 o 
  -4   0  12        3.09       -0.12      5.11 o 
  -2   0  12     1504.20     1511.44     49.11 o 
   0   0  12      128.02      153.36     11.21 o 
   2   0  12        0.01       -9.08      6.63 o 
   4   0  12        2.72       -0.93      6.26 o 
   6   0  12      262.52      234.96     15.36 o 
   8   0  12        1.24      -10.34      8.11 o 
  10   0  12        0.49      -11.12      9.99 o 
  12   0  12        0.39        7.79     15.18 o 
 -16   1  12       37.75       55.05     13.96 o 
 -15   1  12        2.00       -3.12     10.26 o 
 -14   1  12       20.00       18.38      9.23 o 
 -13   1  12        6.66        1.42      7.80 o 
 -12   1  12        0.76       -7.35      6.84 o 
 -11   1  12        5.00        2.47      6.51 o 
 -10   1  12        0.06       -3.47      4.96 o 
  -9   1  12        7.88        7.19      4.74 o 
  -8   1  12       12.15        8.64      4.79 o 
  -7   1  12      136.84      150.91     12.06 o 
  -6   1  12      200.53      199.97     17.65 o 
  -5   1  12       21.27       21.72      5.02 o 
  -4   1  12        2.23       -1.08      4.56 o 
  -3   1  12       19.69        5.89      4.77 o 
  -2   1  12        4.62       -0.96      4.28 o 
  -1   1  12       14.81       16.10      5.50 o 
   0   1  12       36.41       32.82      6.40 o 
   1   1  12       29.35       23.88      6.18 o 
   2   1  12        8.42        8.30      4.68 o 
   3   1  12       64.95       76.61      9.08 o 
   4   1  12       20.61       13.86      5.18 o 
   5   1  12       35.01       44.41      6.95 o 
   6   1  12      237.89      215.88     10.52 o 
   7   1  12       97.23      129.15     16.59 o 
   8   1  12      102.68      130.41     18.66 o 
   9   1  12       31.45       18.26     11.63 o 
  10   1  12      179.96      220.83     36.85 o 
  11   1  12        1.99       -2.50     11.56 o 
  12   1  12       16.86       10.79     12.87 o 
  13   1  12       28.86       27.28     18.84 o 
 -15   2  12        0.02       -3.27      9.44 o 
 -14   2  12       30.10       28.86     10.52 o 
 -13   2  12        6.88        6.57     16.13 o 
 -12   2  12       26.00       34.40      9.93 o 
 -11   2  12        3.55       10.42      7.74 o 
 -10   2  12        2.32        1.48      7.04 o 
  -9   2  12       47.55       29.95     12.53 o 
  -8   2  12        9.18       -0.27      6.49 o 
  -7   2  12       40.26       33.47      7.95 o 
  -6   2  12      123.75      149.13     17.96 o 
  -5   2  12      484.95      468.97     38.98 o 
  -4   2  12      122.91      135.82     12.03 o 
  -3   2  12       29.69       18.70      6.93 o 
  -2   2  12       61.86       78.99     10.74 o 
  -1   2  12        8.08        2.17      5.76 o 
   0   2  12        2.05        2.08      5.40 o 
   1   2  12      161.72      188.82     21.68 o 
   2   2  12       14.83        5.41      5.64 o 
   3   2  12       33.66       36.06      7.80 o 
   4   2  12      276.66      246.56     13.66 o 
   5   2  12       21.06       10.44      6.12 o 
   6   2  12      118.90      140.33     12.15 o 
   7   2  12       55.00       58.83      8.95 o 
   8   2  12        5.24       -1.68      8.39 o 
   9   2  12       76.59       69.27     12.67 o 
  10   2  12       71.48       87.90     14.07 o 
  11   2  12        2.96        2.31     10.69 o 
  12   2  12        0.15       -5.78     10.93 o 
 -14   3  12       21.69       11.11     24.26 o 
 -13   3  12       35.36       10.69     15.51 o 
 -12   3  12        9.64       -2.77     12.97 o 
 -11   3  12        0.36        0.55     12.22 o 
 -10   3  12        2.90      -16.04     13.05 o 
  -9   3  12        0.14      -11.92     10.56 o 
  -8   3  12        2.75       -0.91      9.57 o 
  -7   3  12      227.68      259.03     43.06 o 
  -6   3  12      507.29      483.06     94.29 o 
  -5   3  12      493.22      467.87     24.44 o 
  -4   3  12      376.20      363.88     21.54 o 
  -3   3  12      428.27      401.39     28.03 o 
  -2   3  12       49.72       42.81     14.52 o 
  -1   3  12       87.13       92.44     18.49 o 
   0   3  12       22.29       24.44      8.78 o 
   1   3  12       95.44      114.31     13.31 o 
   2   3  12       25.93       23.15      8.70 o 
   3   3  12       61.21       63.78     10.69 o 
   4   3  12        0.10       -7.77      5.18 o 
   5   3  12       27.52       10.79      6.59 o 
   6   3  12        4.77       -2.55      8.86 o 
   7   3  12        5.41       -5.31      9.12 o 
   8   3  12        6.79        2.00      9.99 o 
   9   3  12       11.70        0.07     10.68 o 
  10   3  12        9.92       -1.90     12.27 o 
  11   3  12       18.28       29.45     14.06 o 
 -11   4  12       12.10        7.17     16.49 o 
 -10   4  12       29.29       21.51     16.03 o 
  -9   4  12       11.26        6.80     14.10 o 
  -8   4  12       55.61       34.57     15.48 o 
  -7   4  12       21.37       16.48     13.76 o 
  -6   4  12       23.94       30.25     13.71 o 
  -5   4  12        0.00      -10.52     11.43 o 
  -4   4  12        0.18      -16.66     11.11 o 
  -3   4  12       44.06       32.14     10.60 o 
  -2   4  12       25.13       24.33     10.09 o 
  -1   4  12        0.78       -0.03      8.59 o 
   0   4  12        8.81       13.59      9.02 o 
   1   4  12       22.78       20.93      9.93 o 
   2   4  12       40.74       31.57     10.80 o 
   3   4  12       29.69       11.79     10.72 o 
   4   4  12        2.17        0.90      7.81 o 
   5   4  12        0.23       -6.81      8.13 o 
   6   4  12       13.55        6.37      9.38 o 
   7   4  12        9.34       17.07     11.40 o 
   8   4  12      184.97      268.57     41.42 o 
  -7   5  12       22.63       23.34     17.56 o 
  -6   5  12        0.67      -10.11     14.24 o 
  -5   5  12        1.15      -12.63     17.11 o 
  -4   5  12        2.24      -12.33     12.26 o 
  -3   5  12        1.17       -3.26     13.38 o 
  -2   5  12        5.72       -2.54     13.10 o 
  -1   5  12      102.82      123.38     17.17 o 
   0   5  12        5.65        0.21     11.17 o 
   1   5  12        0.14       -9.77     16.30 o 
   2   5  12        1.89       -3.10     16.03 o 
   3   5  12       68.83       65.95     19.44 o 
 -15   0  13        8.78       14.58     17.07 o 
 -13   0  13        6.54       -9.08     12.61 o 
 -11   0  13       93.80       95.84     13.09 o 
  -9   0  13      992.68      975.02     36.61 o 
  -7   0  13       69.05       85.83     11.46 o 
  -5   0  13       95.13      107.80     11.73 o 
  -3   0  13       28.46       19.34      6.97 o 
  -1   0  13     4576.20     4781.21    200.62 o 
   1   0  13        5.29       10.44      8.19 o 
   3   0  13        0.00       -5.10      6.26 o 
   5   0  13      134.71      163.03     16.46 o 
   7   0  13      525.71      530.89     25.70 o 
   9   0  13        6.53       -5.22     10.13 o 
  11   0  13        0.38       -3.65     19.44 o 
 -16   1  13      171.35      202.53     22.86 o 
 -15   1  13       62.01       79.58     15.67 o 
 -14   1  13        5.09        3.84      8.10 o 
 -13   1  13        5.77        9.53      8.61 o 
 -12   1  13        0.73       -8.23      7.27 o 
 -11   1  13       80.09       94.87     11.36 o 
 -10   1  13       10.89       18.04      5.89 o 
  -9   1  13        9.43       10.19      5.50 o 
  -8   1  13       18.14       11.23      5.32 o 
  -7   1  13       84.39      122.58     14.02 o 
  -6   1  13        0.12       -2.17      5.10 o 
  -5   1  13        1.87       -2.11      5.46 o 
  -4   1  13       97.11      110.24     10.35 o 
  -3   1  13        0.14       -7.04      4.70 o 
  -2   1  13       75.93       65.18      8.25 o 
  -1   1  13       10.62        9.40      5.31 o 
   0   1  13       36.15       35.70      6.84 o 
   1   1  13       10.02       10.60      5.80 o 
   2   1  13       30.08       35.81      9.38 o 
   3   1  13       78.20       73.40      8.14 o 
   4   1  13        9.83        8.36      5.74 o 
   5   1  13      494.00      491.25     16.59 o 
   6   1  13      601.12      562.62     22.80 o 
   7   1  13     1041.43     1043.53     34.31 o 
   8   1  13      176.56      223.17     18.10 o 
   9   1  13       72.67       95.04     20.54 o 
  10   1  13       20.07       24.54     13.11 o 
  11   1  13       18.83       30.13     24.34 o 
  12   1  13       33.27       28.55     14.15 o 
 -15   2  13        2.65       -5.51      9.79 o 
 -14   2  13       47.45       57.57     18.01 o 
 -13   2  13       80.17       91.80     13.16 o 
 -12   2  13        6.45       -4.56     13.60 o 
 -11   2  13        1.76       -6.11     10.09 o 
 -10   2  13       55.32       52.58     14.08 o 
  -9   2  13        3.28       -1.96     10.07 o 
  -8   2  13       31.32       26.92     10.26 o 
  -7   2  13      278.97      250.77     25.73 o 
  -6   2  13      619.71      545.47     31.34 o 
  -5   2  13      594.40      586.95     30.69 o 
  -4   2  13      255.64      232.27     12.80 o 
  -3   2  13      105.52      111.98     12.01 o 
  -2   2  13      116.65      169.07     13.55 o 
  -1   2  13        5.08        2.76      6.06 o 
   0   2  13       26.36       27.32      7.62 o 
   1   2  13      194.49      169.91     19.73 o 
   2   2  13        0.91        2.10      5.56 o 
   3   2  13        4.85        1.11      5.72 o 
   4   2  13        0.89       -7.64      5.67 o 
   5   2  13        5.73       -0.71      6.39 o 
   6   2  13        5.04        0.58      6.42 o 
   7   2  13       25.45       19.68      9.57 o 
   8   2  13       13.15       14.58     10.12 o 
   9   2  13        1.98      -13.26      8.84 o 
  10   2  13       50.31       88.54     38.48 o 
  11   2  13       15.26        6.56     18.96 o 
 -13   3  13        7.70      -21.81     14.54 o 
 -12   3  13       15.44       -7.78     13.89 o 
 -11   3  13       23.34       17.28     15.10 o 
 -10   3  13        0.05      -17.32     11.55 o 
  -9   3  13        8.37      -12.31     10.79 o 
  -8   3  13       30.60       25.02     13.35 o 
  -7   3  13       55.75       64.93     16.36 o 
  -6   3  13      260.34      276.43     22.29 o 
  -5   3  13      592.38      505.64     33.25 o 
  -4   3  13        2.82        8.41      8.09 o 
  -3   3  13       15.63       11.73      7.88 o 
  -2   3  13       79.11       57.94     11.01 o 
  -1   3  13        7.57       -0.83      7.19 o 
   0   3  13        5.93        5.40      7.64 o 
   1   3  13      155.41      202.38     16.84 o 
   2   3  13      243.90      237.97     15.88 o 
   3   3  13        5.12        9.11      7.74 o 
   4   3  13        5.29       -0.92      6.16 o 
   5   3  13       13.76        6.93      7.40 o 
   6   3  13        4.66       -6.30      8.54 o 
   7   3  13       61.69       83.03     15.45 o 
   8   3  13        2.56       -2.31     12.48 o 
   9   3  13       17.88        5.27     10.86 o 
  10   3  13       82.72      117.28     17.94 o 
 -11   4  13        8.45       -9.10     15.82 o 
 -10   4  13        0.13      -16.72     15.01 o 
  -9   4  13        4.54       -4.04     14.03 o 
  -8   4  13        8.72       -7.29     13.43 o 
  -7   4  13      177.06      230.99     69.22 o 
  -6   4  13       49.05       64.27     17.14 o 
  -5   4  13        0.06      -16.50     11.00 o 
  -4   4  13        2.75        4.69     11.75 o 
  -3   4  13       31.95        9.83     11.13 o 
  -2   4  13       73.24       73.86     16.51 o 
  -1   4  13       25.92       14.95     10.11 o 
   0   4  13       19.97        6.06      9.50 o 
   1   4  13       19.14       20.97     10.26 o 
   2   4  13       44.50       38.73     12.42 o 
   3   4  13       49.72       29.84     13.37 o 
   4   4  13        1.44       -2.89      7.91 o 
   5   4  13        0.08       -6.20      8.30 o 
   6   4  13       10.02        4.07      9.55 o 
   7   4  13        2.94       15.93     11.36 o 
  -5   5  13       76.03      107.39     32.51 o 
  -4   5  13        0.57       -2.92     14.01 o 
  -3   5  13       40.18       45.64     38.23 o 
  -2   5  13       17.35        9.97     14.16 o 
  -1   5  13        2.08       15.31     12.31 o 
   0   5  13       43.56       50.32     14.36 o 
   1   5  13       11.38        5.12     17.68 o 
 -16   0  14        2.63       21.69     17.91 o 
 -14   0  14       40.55       49.36     20.92 o 
 -12   0  14       18.37        6.96      8.87 o 
 -10   0  14        4.52       12.77      8.71 o 
  -8   0  14       41.32       41.13      9.93 o 
  -6   0  14       64.41       71.32     10.76 o 
  -4   0  14      327.34      318.96     23.50 o 
  -2   0  14       49.12       43.05     13.82 o 
   0   0  14      134.91      191.74     23.13 o 
   2   0  14      272.47      243.16     21.73 o 
   4   0  14       89.64       96.88     12.78 o 
   6   0  14     1932.26     1947.90     65.75 o 
   8   0  14        0.59       -9.20     12.81 o 
  10   0  14       60.41       91.49     26.71 o 
 -15   1  14       86.81       82.00     16.28 o 
 -14   1  14        0.22        7.34      9.95 o 
 -13   1  14       89.57      110.39     13.37 o 
 -12   1  14        5.73       -2.14      8.15 o 
 -11   1  14        0.66        2.02      7.90 o 
 -10   1  14      182.44      222.50     20.14 o 
  -9   1  14       72.01       70.57      9.59 o 
  -8   1  14       45.10       48.30      8.69 o 
  -7   1  14      195.18      222.46     15.26 o 
  -6   1  14        0.54       -3.93      5.30 o 
  -5   1  14       13.06        5.12      5.66 o 
  -4   1  14       59.02       61.62      8.37 o 
  -3   1  14       24.94       29.80      6.75 o 
  -2   1  14        0.17       -3.85      5.06 o 
  -1   1  14       61.29       64.03      9.25 o 
   0   1  14       10.28        7.66      6.79 o 
   1   1  14        0.17       -6.08      6.27 o 
   2   1  14       19.90       31.04      9.10 o 
   3   1  14       29.67       22.58      9.90 o 
   4   1  14       40.08       52.93     14.13 o 
   5   1  14      166.80      170.38     14.42 o 
   6   1  14      389.14      371.28     17.84 o 
   7   1  14        0.11        1.96      8.07 o 
   8   1  14       10.14       11.29      9.91 o 
   9   1  14       48.74       44.29     11.43 o 
  10   1  14       10.95        4.48     11.66 o 
  11   1  14        0.00       -4.89     13.92 o 
  12   1  14        0.13      -17.83     11.88 o 
 -14   2  14       19.91        5.69     14.72 o 
 -13   2  14        5.71       -5.84     15.26 o 
 -12   2  14        2.21       -2.46     13.07 o 
 -11   2  14        4.78      -11.85     15.06 o 
 -10   2  14        2.63        0.80     11.42 o 
  -9   2  14       65.48       58.56     14.40 o 
  -8   2  14       74.65       96.74     11.88 o 
  -7   2  14      132.89      140.25     14.09 o 
  -6   2  14        2.76        7.74      7.01 o 
  -5   2  14       42.31       35.72      8.81 o 
  -4   2  14       80.29       76.52     10.83 o 
  -3   2  14      397.13      366.90     21.97 o 
  -2   2  14      100.01      104.30     11.92 o 
  -1   2  14       28.20       24.66      8.00 o 
   0   2  14        1.52       -2.31      5.88 o 
   1   2  14        0.27       -5.70      6.28 o 
   2   2  14        0.91       -4.13      6.29 o 
   3   2  14       45.47       57.62      9.62 o 
   4   2  14       39.47       31.08      8.08 o 
   5   2  14      118.74      124.14     12.04 o 
   6   2  14      106.92      112.79     11.82 o 
   7   2  14        0.61       -8.04      8.18 o 
   8   2  14        0.38       -4.53     12.16 o 
   9   2  14       45.27       56.61     28.54 o 
  10   2  14        1.43       -0.54     13.94 o 
  11   2  14       24.96       17.50     29.48 o 
 -13   3  14        0.67        8.65     15.63 o 
 -12   3  14        3.04       -3.14     14.01 o 
 -11   3  14        5.44        4.78     13.92 o 
 -10   3  14       14.13       -1.65     13.86 o 
  -9   3  14        1.46      -17.74     12.06 o 
  -8   3  14       66.12       66.47     24.12 o 
  -7   3  14      123.42      121.78     36.95 o 
  -6   3  14      225.80      291.33     53.58 o 
  -5   3  14      197.82      236.97     22.61 o 
  -4   3  14      409.25      373.73     30.09 o 
  -3   3  14       62.87       74.86     26.30 o 
  -2   3  14       26.59       24.75     10.22 o 
  -1   3  14       75.71       58.16     10.90 o 
   0   3  14       47.21       55.84     10.67 o 
   1   3  14        4.88        0.95      7.71 o 
   2   3  14       25.26       14.79      8.29 o 
   3   3  14       51.23       59.72     13.29 o 
   4   3  14        2.84       -0.37      6.38 o 
   5   3  14        3.21       -6.16      8.63 o 
   6   3  14        3.52       -3.26      9.35 o 
   7   3  14        4.87       -1.03     10.53 o 
   8   3  14       15.79       21.87     11.76 o 
   9   3  14       43.98       62.23     23.40 o 
 -10   4  14       11.24        5.22     15.71 o 
  -9   4  14       10.09       -5.00     15.24 o 
  -8   4  14        2.45      -15.38     13.23 o 
  -7   4  14       11.06        4.61     13.98 o 
  -6   4  14      300.29      348.13     27.78 o 
  -5   4  14        0.24      -17.58     11.75 o 
  -4   4  14        8.59        2.37     12.32 o 
  -3   4  14        1.42       -0.68      9.22 o 
  -2   4  14        1.51       -8.00      8.49 o 
  -1   4  14        1.07       -6.27      8.78 o 
   0   4  14        1.50        0.65      9.38 o 
   1   4  14       17.10        9.63     10.30 o 
   2   4  14      106.44      137.71     16.68 o 
   3   4  14       25.90       17.36     14.41 o 
   4   4  14        1.11       -8.72      9.69 o 
   5   4  14        4.65        2.15      9.55 o 
   6   4  14        1.32       -0.60     10.14 o 
 -15   0  15       87.38      158.00     30.84 o 
 -13   0  15       28.87       25.42     17.63 o 
 -11   0  15       44.36       58.73     12.36 o 
  -9   0  15       76.36       90.81     13.18 o 
  -7   0  15      185.55      174.51     17.39 o 
  -5   0  15       25.29       18.80     10.96 o 
  -3   0  15      129.43      167.68     22.13 o 
  -1   0  15       46.54       51.05     14.18 o 
   1   0  15        6.58       12.17     10.56 o 
   3   0  15        5.42       -8.53      7.35 o 
   5   0  15      269.30      258.26     25.14 o 
   7   0  15       26.29       12.05     16.27 o 
   9   0  15       89.79      131.41     28.84 o 
  11   0  15       21.49       81.53     28.43 o 
 -15   1  15       29.68       25.91     14.16 o 
 -14   1  15       19.05       12.86     12.77 o 
 -13   1  15       29.40       17.83     13.30 o 
 -12   1  15        0.68        4.01     20.18 o 
 -11   1  15       22.60        8.87     11.59 o 
 -10   1  15        7.79        4.62      7.46 o 
  -9   1  15      249.96      245.54     13.28 o 
  -8   1  15       82.77       84.61     11.17 o 
  -7   1  15        7.55        2.21      6.29 o 
  -6   1  15        1.83       -0.89      6.04 o 
  -5   1  15        0.34       -4.58      5.46 o 
  -4   1  15       14.01       22.34      7.06 o 
  -3   1  15      116.04      132.44     12.17 o 
  -2   1  15       34.59       33.87      9.25 o 
  -1   1  15       11.98       10.09      7.77 o 
   0   1  15       58.31       66.34     11.59 o 
   1   1  15        2.64       -9.02      6.67 o 
   2   1  15        7.98       -9.36      6.78 o 
   3   1  15       29.92       18.52      7.55 o 
   4   1  15        6.43       -0.39      6.67 o 
   5   1  15        6.24      -10.30      6.87 o 
   6   1  15      240.38      263.51     20.13 o 
   7   1  15       88.22      110.16     14.53 o 
   8   1  15       21.77        8.68      9.89 o 
   9   1  15       24.10       23.86     11.04 o 
  10   1  15        0.19      -11.34     19.28 o 
  11   1  15        6.40       -4.31     13.78 o 
 -14   2  15        0.25      -12.98     14.92 o 
 -13   2  15       46.14       51.14     16.27 o 
 -12   2  15        0.16      -12.54     12.95 o 
 -11   2  15        5.45       -6.05     12.17 o 
 -10   2  15        8.18        5.37     12.02 o 
  -9   2  15        2.12       -5.85     11.12 o 
  -8   2  15        1.34        0.94      7.85 o 
  -7   2  15      137.09      180.18     21.85 o 
  -6   2  15      331.72      306.88     18.15 o 
  -5   2  15       19.81       20.15      8.52 o 
  -4   2  15        1.69        1.19      7.49 o 
  -3   2  15      228.66      234.13     14.44 o 
  -2   2  15      116.61      156.15     20.79 o 
  -1   2  15      175.58      227.74     16.75 o 
   0   2  15      107.59      107.44     14.38 o 
   1   2  15        0.35      -11.26      7.51 o 
   2   2  15      222.66      224.90     23.09 o 
   3   2  15       43.49       27.24      8.68 o 
   4   2  15        8.24        6.11      7.00 o 
   5   2  15       52.23       48.72     11.20 o 
   6   2  15       23.40       23.97     11.07 o 
   7   2  15       86.33       92.33     21.77 o 
   8   2  15        0.75        7.43     13.23 o 
   9   2  15        0.07      -15.04     12.63 o 
  10   2  15       72.71      119.91     22.54 o 
 -12   3  15       29.03       23.98     17.36 o 
 -11   3  15        2.29      -11.12     14.00 o 
 -10   3  15       34.21       15.76     14.62 o 
  -9   3  15       78.77       86.20     26.77 o 
  -8   3  15       13.98       -7.26     11.79 o 
  -7   3  15      127.93      167.34     54.94 o 
  -6   3  15      229.66      237.14     24.59 o 
  -5   3  15       19.88       24.34     10.17 o 
  -4   3  15      115.21      121.27     21.17 o 
  -3   3  15        0.24       -3.61      7.46 o 
  -2   3  15       34.18       32.52      9.75 o 
  -1   3  15       27.40       28.27     10.42 o 
   0   3  15        2.34       -2.56      8.38 o 
   1   3  15      128.93      168.24     15.62 o 
   2   3  15        0.08       -9.02      7.52 o 
   3   3  15       21.59       21.42      7.90 o 
   4   3  15       11.44        7.41      7.26 o 
   5   3  15        4.07       -1.17      9.55 o 
   6   3  15        1.56       -1.85      9.69 o 
   7   3  15       51.29       45.75     13.30 o 
   8   3  15        2.75        8.07     11.26 o 
  -9   4  15        0.04       -8.09     14.63 o 
  -8   4  15        8.77       16.31     16.03 o 
  -7   4  15        0.71        3.75     14.06 o 
  -6   4  15       77.79       78.22     18.75 o 
  -5   4  15       19.70       -9.69     13.95 o 
  -4   4  15       13.13       28.42     19.76 o 
  -3   4  15       24.02       20.89     10.97 o 
  -2   4  15       15.39        0.65     10.42 o 
  -1   4  15       13.24       11.63     10.66 o 
   0   4  15        1.65      -11.95      9.42 o 
   1   4  15        7.47       -0.22     10.59 o 
   2   4  15       16.92       23.53     10.54 o 
   3   4  15        0.10       -3.64      8.26 o 
   4   4  15        7.04       14.59      8.77 o 
   5   4  15        3.09       -8.85      9.13 o 
 -14   0  16        8.79        4.42     17.51 o 
 -12   0  16        3.39       13.73     10.73 o 
 -10   0  16        5.11      -11.97     11.12 o 
  -8   0  16       80.75      103.54     19.04 o 
  -6   0  16        0.66        9.72     10.68 o 
  -4   0  16        2.68       -6.23     10.64 o 
  -2   0  16      130.81      134.07     21.49 o 
   0   0  16        9.83        2.77     10.36 o 
   2   0  16       64.88       70.32     17.07 o 
   4   0  16       50.71       37.95     16.79 o 
   6   0  16        3.43      -19.60     14.30 o 
   8   0  16      263.63      366.38     42.82 o 
  10   0  16        1.71      -10.44     20.12 o 
 -14   1  16       28.72       27.78     12.86 o 
 -13   1  16       30.84       37.78     15.34 o 
 -12   1  16       10.12       31.38     12.98 o 
 -11   1  16       28.03       35.72     17.23 o 
 -10   1  16       16.64        4.63      7.68 o 
  -9   1  16        0.02       -7.86      8.18 o 
  -8   1  16       10.67       11.33      8.07 o 
  -7   1  16       75.50       87.93     11.23 o 
  -6   1  16        4.18        4.99      6.87 o 
  -5   1  16       58.50       80.04     12.87 o 
  -4   1  16      121.21      141.85     19.18 o 
  -3   1  16      245.18      216.34     22.69 o 
  -2   1  16       20.46       22.17      8.89 o 
  -1   1  16       62.90       71.01     12.42 o 
   0   1  16       72.95       61.81     13.15 o 
   1   1  16       14.49        2.16      7.63 o 
   2   1  16       11.95       11.32      8.63 o 
   3   1  16        0.40       -8.35      6.65 o 
   4   1  16       15.44       13.07      8.10 o 
   5   1  16       71.91      113.77     14.22 o 
   6   1  16       13.03        9.33      8.79 o 
   7   1  16      111.36      117.42     16.37 o 
   8   1  16        3.86      -14.16      9.44 o 
   9   1  16        1.35       -9.77     13.65 o 
  10   1  16        1.50       -7.77     12.60 o 
 -13   2  16        7.66      -14.10     14.05 o 
 -12   2  16        1.59        1.21     14.50 o 
 -11   2  16       20.20        1.92     13.68 o 
 -10   2  16       21.97        7.10     13.63 o 
  -9   2  16       14.60       19.09     12.76 o 
  -8   2  16        1.43       -2.26      8.09 o 
  -7   2  16      305.17      298.95     19.06 o 
  -6   2  16      516.92      482.09     26.92 o 
  -5   2  16       15.67       12.59      7.84 o 
  -4   2  16        7.10       -6.04      7.29 o 
  -3   2  16        2.25       -4.28      7.69 o 
  -2   2  16       20.29       14.01      8.36 o 
  -1   2  16        1.58       -2.17      7.07 o 
   0   2  16       21.13       23.90      9.95 o 
   1   2  16        0.02       -2.06      8.22 o 
   2   2  16        2.47       -3.08     10.52 o 
   3   2  16       33.96       33.16     10.06 o 
   4   2  16       20.93        5.41      9.18 o 
   5   2  16        2.51       -3.28      7.92 o 
   6   2  16       13.55       10.62     12.53 o 
   7   2  16        2.28      -10.07     12.69 o 
   8   2  16        8.61        6.25     13.55 o 
   9   2  16        4.13       -4.20     14.58 o 
 -11   3  16        0.02      -11.43     14.14 o 
 -10   3  16        1.23        3.81     14.58 o 
  -9   3  16        0.00      -12.98     13.09 o 
  -8   3  16       19.96       12.30     14.17 o 
  -7   3  16        5.58        0.76     12.82 o 
  -6   3  16        5.97        0.87     12.47 o 
  -5   3  16       23.41       17.87      9.93 o 
  -4   3  16        0.14       -8.65      7.90 o 
  -3   3  16        9.80        2.51      8.56 o 
  -2   3  16       33.48       27.79     10.89 o 
  -1   3  16       29.99        9.01      9.22 o 
   0   3  16        8.29       -4.78      8.40 o 
   1   3  16       40.87       49.37     11.27 o 
   2   3  16       29.70       40.57     11.75 o 
   3   3  16       38.02       29.59      8.48 o 
   4   3  16        3.04       -1.68      8.06 o 
   5   3  16        2.35      -11.19     12.84 o 
   6   3  16        1.97        4.13     14.20 o 
   7   3  16       18.64       20.75     15.18 o 
  -7   4  16        1.68      -11.39     14.33 o 
  -6   4  16       80.22       67.52     35.97 o 
  -5   4  16        0.33        8.46     15.41 o 
  -4   4  16       17.12       10.88     14.00 o 
  -3   4  16      115.13      129.42     20.62 o 
  -2   4  16        7.51       -7.16     10.80 o 
  -1   4  16        3.16       -0.40     10.11 o 
   0   4  16        3.10        1.44     11.11 o 
   1   4  16        3.55       -5.56     11.58 o 
   2   4  16        3.22       -0.36     10.47 o 
   3   4  16        4.16       -0.40      8.53 o 
 -11   0  17       31.65       23.05     13.57 o 
  -9   0  17       45.56       25.82     13.66 o 
  -7   0  17       36.51       35.62     14.10 o 
  -5   0  17        0.60       -6.91     10.64 o 
  -3   0  17       44.03       38.27     14.30 o 
  -1   0  17       18.98        8.31     10.84 o 
   1   0  17       40.54       41.45     14.74 o 
   3   0  17        9.31       -1.04     13.33 o 
   5   0  17      604.20      568.14     40.97 o 
   7   0  17      125.54      146.03     28.68 o 
   9   0  17        8.33        2.69     18.47 o 
 -13   1  17        6.29        4.53     12.97 o 
 -12   1  17        0.04        0.37     11.72 o 
 -11   1  17        3.31       -3.01     12.43 o 
 -10   1  17        2.78        7.91      8.76 o 
  -9   1  17        2.58       10.97      9.26 o 
  -8   1  17      199.92      262.98     52.80 o 
  -7   1  17      337.76      329.87     18.84 o 
  -6   1  17       24.68       18.92      9.36 o 
  -5   1  17        0.32       10.38      8.81 o 
  -4   1  17       11.86        0.19      7.92 o 
  -3   1  17      411.10      386.78     20.82 o 
  -2   1  17       77.12       98.44     14.37 o 
  -1   1  17      121.41      147.04     16.94 o 
   0   1  17       21.62       21.73      9.22 o 
   1   1  17        0.51        5.13      8.77 o 
   2   1  17       11.19        2.96     12.15 o 
   3   1  17       68.61       59.30     12.95 o 
   4   1  17      203.85      246.66     24.49 o 
   5   1  17      274.86      291.06     22.55 o 
   6   1  17        0.54        2.63      9.32 o 
   7   1  17        5.17       -1.59     10.09 o 
   8   1  17        4.42      -11.48     13.99 o 
   9   1  17        1.04      -11.25     19.88 o 
 -12   2  17        1.13      -22.39     15.27 o 
 -11   2  17        1.02       -3.31     13.40 o 
 -10   2  17        6.98        4.52     13.25 o 
  -9   2  17       63.14       54.52     20.46 o 
  -8   2  17        0.14        9.39     12.92 o 
  -7   2  17      224.20      254.53     35.31 o 
  -6   2  17      240.88      244.35     20.93 o 
  -5   2  17        1.31        8.07      8.51 o 
  -4   2  17        4.33       -8.77      7.70 o 
  -3   2  17       34.67       39.37     12.24 o 
  -2   2  17        0.00       -5.06      8.82 o 
  -1   2  17       11.13      -11.23     13.21 o 
   0   2  17       52.22       57.93     13.24 o 
   1   2  17        4.92       -1.69      9.53 o 
   2   2  17        4.66       -0.86      9.34 o 
   3   2  17       61.71       78.06     12.13 o 
   4   2  17        0.51       -7.51      8.01 o 
   5   2  17       75.09       61.23     15.01 o 
   6   2  17        7.11        8.50     10.25 o 
   7   2  17        3.02        6.21     12.84 o 
   8   2  17       51.61       42.35     39.36 o 
 -10   3  17       10.45       16.57     16.22 o 
  -9   3  17      147.08      213.28     87.07 o 
  -8   3  17      104.28      152.26     47.99 o 
  -7   3  17        5.68       12.29     15.04 o 
  -6   3  17       68.43       63.85     36.19 o 
  -5   3  17        3.17        3.77      9.13 o 
  -4   3  17        6.96       -6.18      9.22 o 
  -3   3  17        5.35       -6.80      8.90 o 
  -2   3  17        9.38        9.51      9.77 o 
  -1   3  17       13.13        6.87      9.58 o 
   0   3  17       64.58       64.64     12.27 o 
   1   3  17       17.51        2.24     11.34 o 
   2   3  17       57.13       51.64     17.05 o 
   3   3  17        0.48       -5.41      9.51 o 
   4   3  17       10.58        2.42     10.30 o 
   5   3  17        0.09       -2.18     14.96 o 
  -5   4  17       41.81       52.38     18.44 o 
  -4   4  17        4.21        6.24     14.07 o 
  -3   4  17        0.29        4.59     11.43 o 
  -2   4  17       35.65       33.15     12.61 o 
  -1   4  17        1.14      -15.06     11.02 o 
   0   4  17        7.61        0.40     11.05 o 
 -12   0  18        2.49        3.29     14.10 o 
 -10   0  18       42.12       39.88     17.51 o 
  -8   0  18        0.57       17.39     12.97 o 
  -6   0  18        0.00       -7.47     11.77 o 
  -4   0  18        0.57      -11.65     10.12 o 
  -2   0  18       20.12        5.62     11.89 o 
   0   0  18        9.70      -15.24     10.16 o 
   2   0  18        0.45      -10.08     11.65 o 
   4   0  18      835.37      803.25     51.78 o 
   6   0  18      319.71      275.13     29.00 o 
   8   0  18        2.26      -24.42     17.47 o 
 -12   1  18       14.06       11.17     19.00 o 
 -11   1  18       78.89       46.83     21.81 o 
 -10   1  18        1.95       -2.41     10.40 o 
  -9   1  18       19.98        6.80     10.68 o 
  -8   1  18       46.99       46.80     15.58 o 
  -7   1  18      145.44      207.97     20.50 o 
  -6   1  18       57.26       64.69     23.88 o 
  -5   1  18      128.63      154.59     34.88 o 
  -4   1  18        1.20       12.97      9.00 o 
  -3   1  18      105.16      146.13     16.79 o 
  -2   1  18        2.58        5.57      9.80 o 
  -1   1  18        6.45        4.82      8.37 o 
   0   1  18       61.18       71.10     21.75 o 
   1   1  18        1.87       -9.08      8.14 o 
   2   1  18       10.66        6.11      9.82 o 
   3   1  18       17.57       12.79      9.83 o 
   4   1  18      111.06      153.62     21.12 o 
   5   1  18        1.31        7.55      9.64 o 
   6   1  18       21.57       27.06     14.00 o 
   7   1  18        2.48       -3.70     12.54 o 
   8   1  18        3.32      -20.99     14.00 o 
 -11   2  18       14.89       15.45     15.15 o 
 -10   2  18       11.97        8.61     13.63 o 
  -9   2  18       10.48        7.07     13.28 o 
  -8   2  18       10.61       -1.00      9.69 o 
  -7   2  18        1.88       -4.74      9.71 o 
  -6   2  18       73.33       82.62     17.11 o 
  -5   2  18       16.59       -5.31      9.97 o 
  -4   2  18        1.54       -1.36     10.50 o 
  -3   2  18        3.84       -4.76      9.50 o 
  -2   2  18       19.47       -2.98      9.29 o 
  -1   2  18       12.81       14.39     11.88 o 
   0   2  18       24.90       27.67     11.71 o 
   1   2  18       64.10       30.35     16.33 o 
   2   2  18        0.03       -8.81      9.41 o 
   3   2  18        0.95       -6.90      8.31 o 
   4   2  18        1.15        0.90      9.32 o 
   5   2  18       16.91       16.85     10.74 o 
   6   2  18        2.23       -9.66     10.85 o 
  -8   3  18       34.86       69.20     18.02 o 
  -7   3  18        0.23       -2.87     13.81 o 
  -6   3  18       17.73       14.12     15.16 o 
  -5   3  18       18.92        9.23      9.90 o 
  -4   3  18       11.92       -2.47     10.18 o 
  -3   3  18        0.81        4.30     10.29 o 
  -2   3  18       27.62       12.11     11.87 o 
  -1   3  18        1.21        2.32     11.90 o 
   0   3  18       18.62       17.70     12.42 o 
   1   3  18       35.93       28.08     13.77 o 
   2   3  18        2.22       -5.99     10.25 o 
   3   3  18        0.83       -0.26     10.52 o 
   4   3  18        0.67        1.41      9.96 o 
 -11   0  19       18.80        3.53     15.82 o 
  -9   0  19       19.86       16.79     15.62 o 
  -7   0  19        0.07        5.42     14.54 o 
  -5   0  19        0.26        2.77     13.90 o 
  -3   0  19        9.75       -6.91     12.13 o 
  -1   0  19        1.73       -0.76     12.25 o 
   1   0  19        9.12        4.90     13.74 o 
   3   0  19       68.05       58.24     20.40 o 
   5   0  19      184.63      237.69     34.66 o 
   7   0  19        0.02       -6.35     19.68 o 
 -11   1  19        0.02        2.49     15.74 o 
 -10   1  19       21.61       41.69     18.19 o 
  -9   1  19       51.34       50.34     13.07 o 
  -8   1  19       27.39       45.93     13.50 o 
  -7   1  19        2.44        9.04      9.51 o 
  -6   1  19       10.77       19.96     21.25 o 
  -5   1  19      178.01      234.41     21.60 o 
  -4   1  19       39.59       44.88     12.18 o 
  -3   1  19       12.10       -4.25      8.95 o 
  -2   1  19       50.61       33.26     12.58 o 
  -1   1  19        0.05      -12.38      8.25 o 
   0   1  19        0.46        4.98     10.04 o 
   1   1  19       11.43       12.88     10.60 o 
   2   1  19        0.69        2.46      8.46 o 
   3   1  19      106.29      109.47     17.45 o 
   4   1  19      172.16      206.37     22.92 o 
   5   1  19       69.01      103.19     18.80 o 
   6   1  19        0.54       -1.39     13.61 o 
 -10   2  19       10.02       -1.85     19.96 o 
  -9   2  19        2.87       15.70     19.92 o 
  -8   2  19       17.81        5.42     20.40 o 
  -7   2  19       12.23        8.21     13.35 o 
  -6   2  19        6.03        1.13     10.96 o 
  -5   2  19        2.07      -11.39     11.71 o 
  -4   2  19        8.46        8.58     11.75 o 
  -3   2  19       72.58       39.33     18.66 o 
  -2   2  19        0.87      -14.13      9.42 o 
  -1   2  19       23.56       21.32     11.97 o 
   0   2  19       46.41       41.81     13.74 o 
   1   2  19       23.81       24.07     12.68 o 
   2   2  19        1.67        0.36     10.53 o 
   3   2  19        2.95       11.70      9.25 o 
   4   2  19        5.60        6.66     10.58 o 
   5   2  19       84.91       77.57     16.56 o 
  -6   3  19        2.74        5.78     19.56 o 
  -5   3  19        4.04       -3.25     12.70 o 
  -4   3  19        0.01      -12.02     11.44 o 
  -3   3  19       13.64       13.92     13.13 o 
  -2   3  19        4.76       -6.41     12.36 o 
  -1   3  19        0.56      -10.33     10.28 o 
   0   3  19        0.20       -8.82     12.03 o 
   1   3  19       28.41       21.33     13.92 o 
 -10   0  20       67.25       92.05     22.57 o 
  -8   0  20        5.07      -13.86     13.90 o 
  -6   0  20       92.14      117.44     23.37 o 
  -4   0  20       24.66       43.33     18.68 o 
  -2   0  20       15.41        7.55     14.10 o 
   0   0  20        3.18      -11.29     12.01 o 
   2   0  20        2.51        9.56     14.78 o 
   4   0  20       46.16       36.39     21.57 o 
 -10   1  20        4.62        8.31     18.84 o 
  -9   1  20       11.36        3.13     14.50 o 
  -8   1  20      144.93      207.17     21.09 o 
  -7   1  20        6.95        8.03     11.79 o 
  -6   1  20        0.36       -2.82      9.76 o 
  -5   1  20       22.70       19.68     11.50 o 
  -4   1  20        0.61        1.19      9.96 o 
  -3   1  20        0.15      -13.95      9.30 o 
  -2   1  20        0.01      -12.09      9.64 o 
  -1   1  20        3.34        3.53     13.25 o 
   0   1  20       48.01       39.32     20.46 o 
   1   1  20        1.62       -6.73     10.75 o 
   2   1  20        3.78        4.20     11.52 o 
   3   1  20        0.37        9.02     13.44 o 
   4   1  20       16.76       15.28     20.06 o 
  -8   2  20       19.28       17.83     20.36 o 
  -7   2  20        4.21       -9.15     12.63 o 
  -6   2  20        2.47       -9.44     11.53 o 
  -5   2  20       20.35       27.95     13.32 o 
  -4   2  20       32.65       32.16     14.03 o 
  -3   2  20       10.59       -4.21     10.88 o 
  -2   2  20       32.32       23.57     19.16 o 
  -1   2  20        9.62        0.05     11.82 o 
   0   2  20        0.09        4.23     11.01 o 
   1   2  20        4.76       -6.53     11.34 o 
   2   2  20        4.02       19.83     14.12 o 
   3   2  20       15.47       17.50     13.94 o 
  -9   0  21      272.23      252.11     25.75 o 
  -7   0  21       13.76       33.25     19.28 o 
  -5   0  21       49.20       44.02     19.56 o 
  -3   0  21       33.54       13.49     18.31 o 
  -1   0  21       24.99        1.81     15.22 o 
   1   0  21       55.18       55.02     21.89 o 
   3   0  21       66.24       72.65     23.50 o 
  -8   1  21      158.18      237.02     24.09 o 
  -7   1  21       21.95       10.30     12.26 o 
  -6   1  21        7.77       -3.53     11.50 o 
  -5   1  21        4.54       -0.16     10.76 o 
  -4   1  21        8.36        6.48     22.93 o 
  -3   1  21       36.10       10.94     11.39 o 
  -2   1  21       14.82       15.73     12.15 o 
  -1   1  21        0.39       -7.33     11.02 o 
   0   1  21        1.83      -12.29     11.15 o 
   1   1  21        0.08       -1.45     12.13 o 
   2   1  21        1.23       -8.58     11.67 o 
  -5   2  21       59.72       51.17     34.46 o 
  -4   2  21       59.28       44.90     15.99 o 
  -3   2  21        0.40        0.28     13.22 o 
  -2   2  21        0.56       -7.25     11.79 o 
  -1   2  21        5.64       -3.97     15.58 o 
  -6   0  22       10.24       46.11     20.96 o 
  -4   0  22       10.21       10.40     16.10 o 
  -2   0  22        0.29       17.99     15.86 o 
   0   0  22        0.51      -16.83     15.74 o 
  -4   1  22        0.09       -7.22     12.06 o 
  -3   1  22        0.00       -7.45     10.93 o 
  -2   1  22       20.72       29.88     14.23 o 
                                                 
